# Supplementary material for: Bioinformatics analysis of the immune cell infiltration characteristics and correlation with crucial diagnostic markers in pulmonary arterial hypertension
Source: BMC Pulm Med. 2023 Aug 15;23:300. doi: 10.1186/s12890-023-02584-4 (PMC10428559; doi:10.1186/s12890-023-02584-4)
Supplement: Supplementary file 1 — Additional file 1: Figure S1. PCA plots of three datasets before and after batch correction. Figure S2. The PCA plot of immune cells between PAH and control in GSE117261 dataset. Figure S3. Heatmap of 17 feature genes in GSE113439 and GSE53408 datasets. Figure S4. The ROC of 17 genes in GSE117261. Table S1. Details of the DEGs in the dataset GSE117261. Table S2. Identification of seventeen characteristic genes of PAH using LASSO regression algorithm. Table S3. The genes in the dark olive green module by WGCNA. Table S4. The genes in the dark green module by WGCNA. [file 12890_2023_2584_MOESM1_ESM.zip]

Archive with 5 entries (5 files):
- Supplementary material/Figure S1-S4.docx
- Supplementary material/Table S1.xlsx
- Supplementary material/Table S2.docx
- Supplementary material/Table S3.xlsx
- Supplementary material/Table S4.xlsx
