# Supplementary material for: Bioinformatics analysis of the immune cell infiltration characteristics and correlation with crucial diagnostic markers in pulmonary arterial hypertension
Source: BMC Pulm Med. 2023 Aug 15;23:300. doi: 10.1186/s12890-023-02584-4 (PMC10428559; doi:10.1186/s12890-023-02584-4)
Supplement: Supplementary file 1 — Additional file 1: Figure S1. PCA plots of three datasets before and after batch correction. Figure S2. The PCA plot of immune cells between PAH and control in GSE117261 dataset. Figure S3. Heatmap of 17 feature genes in GSE113439 and GSE53408 datasets. Figure S4. The ROC of 17 genes in GSE117261. Table S1. Details of the DEGs in the dataset GSE117261. Table S2. Identification of seventeen characteristic genes of PAH using LASSO regression algorithm. Table S3. The genes in the dark olive green module by WGCNA. Table S4. The genes in the dark green module by WGCNA. [file 12890_2023_2584_MOESM1_ESM.zip › Supplementary material/Table S1.xlsx]

## Sheet: Table S1
Table S1 Details of the DEGs in the dataset GSE117261
Gene symbol	logFC	AveExpr	t	P.Value	adj.P.Val	B
LTBP1	1.01225	8.14869	10.6165	3.99e-17	7.5e-13	28.2845
CSF3R	-1.03115	7.04504	-10.2892	1.77e-16	1.66e-12	26.8641
RNASE2	-1.81555	5.11672	-10.0044	6.5e-16	4.07e-12	25.621
PDE3A	1.19823	6.93107	9.40339	1.03e-14	4.82e-11	22.9833
TLR8	-0.864962	4.97296	-9.08263	4.49e-14	1.47e-10	21.5694
SULT1B1	-1.24614	5.20023	-9.07372	4.68e-14	1.47e-10	21.5301
PDE7B	0.983651	4.77195	8.95526	8.07e-14	1.9e-10	21.0073
TALDO1	-0.622124	7.88988	-8.91255	9.83e-14	2.05e-10	20.8188
TXNRD1	-0.778211	7.9774	-8.76564	1.93e-13	3.31e-10	20.1702
S100A9	-1.83203	6.82342	-8.70385	2.57e-13	4.03e-10	19.8974
HBB	2.44523	9.12051	8.65414	3.23e-13	4.43e-10	19.6779
ACSS2	-0.709716	7.39897	-8.64984	3.3e-13	4.43e-10	19.6589
GLT1D1	-0.912849	4.06687	-8.40995	9.94e-13	1.25e-09	18.6002
MGAM	-1.67805	5.09394	-8.33039	1.43e-12	1.69e-09	18.2493
SIRPB2	-0.564966	4.42862	-8.22725	2.3e-12	2.39e-09	17.7947
NQO1	-1.19053	6.25798	-8.20925	2.5e-12	2.39e-09	17.7154
SLC36A1	-0.909187	5.08085	-8.20617	2.54e-12	2.39e-09	17.7018
CR1	-1.25899	5.43597	-8.14128	3.42e-12	3.06e-09	17.416
ANTXR1	0.700054	8.53548	8.12566	3.67e-12	3.14e-09	17.3472
GGTA1	0.80982	5.65612	8.01091	6.21e-12	4.87e-09	16.8424
FZD7	0.724882	5.56079	7.99939	6.55e-12	4.93e-09	16.7917
MALL	0.842459	8.86146	7.97372	7.37e-12	5.33e-09	16.6789
FGR	-0.870893	7.0952	-7.84436	1.33e-11	9.28e-09	16.1109
PYGL	-0.646591	7.47844	-7.81414	1.53e-11	1.03e-08	15.9783
MFAP4	1.1271	9.32615	7.78916	1.71e-11	1.11e-08	15.8688
ECM2	0.88838	5.52496	7.76779	1.89e-11	1.19e-08	15.7752
TLR1	-0.790348	6.12791	-7.76034	1.96e-11	1.19e-08	15.7425
MEGF9	-0.568341	8.09809	-7.73127	2.23e-11	1.31e-08	15.6152
ZNF483	0.544198	5.20922	7.68879	2.71e-11	1.55e-08	15.4293
EVI2B	-0.568801	9.29921	-7.63282	3.5e-11	1.88e-08	15.1845
LILRA2	-0.500243	3.81525	-7.62543	3.62e-11	1.89e-08	15.1522
SIGLEC10	-1.13821	4.96214	-7.56178	4.84e-11	2.25e-08	14.8741
RIPOR2	-1.01105	5.94173	-7.5585	4.91e-11	2.25e-08	14.8598
IL1R2	-2.31056	6.62143	-7.50326	6.31e-11	2.74e-08	14.6188
LRRC36	0.883386	4.89902	7.49989	6.41e-11	2.74e-08	14.6041
GLT8D2	0.863219	5.66005	7.49958	6.42e-11	2.74e-08	14.6028
ANO1	0.704427	5.00223	7.46989	7.34e-11	3e-08	14.4734
NLRC4	-0.798399	4.56219	-7.4502	8.03e-11	3.17e-08	14.3876
APBB1IP	-0.6622	6.41541	-7.44563	8.2e-11	3.17e-08	14.3678
PGD	-0.747235	8.50842	-7.41865	9.27e-11	3.49e-08	14.2503
GCA	-0.668666	7.80085	-7.34822	1.27e-10	4.7e-08	13.9441
ITGAM	-0.877873	6.31259	-7.30439	1.55e-10	5.42e-08	13.7538
TLR6	-0.685436	4.7077	-7.27972	1.74e-10	5.95e-08	13.6468
KRT4	-0.632358	3.98634	-7.18025	2.72e-10	8.99e-08	13.216
PDE4D	0.668296	7.22607	7.17109	2.84e-10	9.21e-08	13.1763
S100A8	-1.57131	9.67767	-7.04628	4.98e-10	1.49e-07	12.6378
MGST1	-0.539764	8.88643	-7.02349	5.51e-10	1.62e-07	12.5396
H1-0	-0.578853	7.41258	-7.01278	5.78e-10	1.67e-07	12.4936
ACAT2	-0.785384	6.00888	-7.00806	5.91e-10	1.68e-07	12.4732
TMEM45B	-0.878695	5.56677	-7.00065	6.11e-10	1.72e-07	12.4413
MAOB	0.616532	6.69273	6.98833	6.46e-10	1.79e-07	12.3884
AQP9	-1.55926	7.45063	-6.95494	7.5e-10	2.01e-07	12.2449
S100A12	-1.92225	6.57863	-6.95237	7.58e-10	2.01e-07	12.2339
ACP3	-0.595291	4.77525	-6.93578	8.17e-10	2.13e-07	12.1627
PHGDH	-0.941155	5.08505	-6.8913	9.97e-10	2.46e-07	11.972
DSEL	-0.695561	6.13183	-6.88942	1.01e-09	2.46e-07	11.9639
SAA1	-1.59368	4.31573	-6.88921	1.01e-09	2.46e-07	11.963
IL17RA	-0.514804	6.80476	-6.88803	1.01e-09	2.46e-07	11.958
DCBLD1	0.513338	6.60307	6.88648	1.02e-09	2.46e-07	11.9513
PMEPA1	0.584159	5.86796	6.86932	1.1e-09	2.62e-07	11.8778
MNDA	-0.755991	5.88533	-6.81957	1.37e-09	3.11e-07	11.665
RARRES2	0.66269	7.85803	6.79914	1.5e-09	3.37e-07	11.5778
NKD1	-0.869939	5.35899	-6.77845	1.65e-09	3.61e-07	11.4894
BMP6	1.08816	6.58914	6.75739	1.81e-09	3.87e-07	11.3996
GEM	1.22759	6.37876	6.7411	1.95e-09	4.07e-07	11.3302
CD163	-1.4469	9.07475	-6.72451	2.1e-09	4.29e-07	11.2595
AKR1C1	-0.799286	6.57146	-6.71941	2.14e-09	4.34e-07	11.2378
SSPN	0.532764	5.96374	6.70802	2.25e-09	4.47e-07	11.1894
ECRP	-0.552248	3.93357	-6.69873	2.35e-09	4.56e-07	11.1498
SFRP2	1.64065	5.9829	6.68643	2.48e-09	4.76e-07	11.0976
G6PD	-0.500465	7.04622	-6.66355	2.75e-09	5.13e-07	11.0004
IDH1	-0.711986	8.72125	-6.66296	2.75e-09	5.13e-07	10.9978
NCF4	-0.627934	4.93864	-6.65759	2.82e-09	5.2e-07	10.9751
PSD3	0.750353	5.69927	6.6527	2.88e-09	5.26e-07	10.9543
TBXAS1	-0.584143	7.39443	-6.64626	2.97e-09	5.3e-07	10.927
C1orf54	0.606197	5.0896	6.64541	2.98e-09	5.3e-07	10.9233
TLR4	-0.589415	8.1281	-6.64367	3e-09	5.3e-07	10.9159
ADRA1A	-0.70213	4.09292	-6.59234	3.76e-09	6.43e-07	10.6984
HIVEP2	0.830863	7.12708	6.59047	3.8e-09	6.43e-07	10.6905
GFRA1	0.673107	4.78715	6.58136	3.95e-09	6.58e-07	10.6519
ARRB2	-0.52427	7.54536	-6.5604	4.33e-09	7.09e-07	10.5632
STAT4	0.660489	5.59795	6.5562	4.42e-09	7.1e-07	10.5455
CCL5	1.07864	7.08744	6.54856	4.57e-09	7.28e-07	10.5132
SLC18A2	1.05426	5.24751	6.54397	4.66e-09	7.37e-07	10.4938
RASGRP1	0.93488	5.71167	6.54064	4.73e-09	7.41e-07	10.4797
NT5E	0.694345	5.54289	6.51636	5.26e-09	8.12e-07	10.3772
SIGLEC9	-0.71779	4.67674	-6.50882	5.44e-09	8.19e-07	10.3454
RGS5	1.03915	9.05055	6.48157	6.13e-09	9.16e-07	10.2306
LAMP5	0.553285	3.59127	6.44961	7.06e-09	1.05e-06	10.096
CLIC3	0.658738	5.17197	6.42547	7.85e-09	1.13e-06	9.99458
FREM1	0.720293	4.73606	6.40573	8.56e-09	1.21e-06	9.91167
MEG3	0.589531	4.76132	6.34942	1.09e-08	1.48e-06	9.67567
PITPNC1	0.672868	6.23544	6.34163	1.13e-08	1.49e-06	9.64307
DEPP1	1.39439	8.18777	6.33986	1.14e-08	1.49e-06	9.63567
EPHA3	0.797932	4.34992	6.33019	1.19e-08	1.53e-06	9.59521
SLC9A3R2	-0.693047	6.74469	-6.32324	1.23e-08	1.57e-06	9.56617
FADS1	-0.684542	7.16258	-6.3193	1.25e-08	1.59e-06	9.5497
LCN2	-1.45994	5.76515	-6.31186	1.29e-08	1.63e-06	9.51863
MSRB1	-0.527173	5.34953	-6.29902	1.36e-08	1.71e-06	9.46502
AFF2	-0.756245	5.00216	-6.27485	1.52e-08	1.86e-06	9.36417
ASPN	1.7085	6.7443	6.26887	1.56e-08	1.9e-06	9.33926
HK3	-0.642533	4.69643	-6.26211	1.6e-08	1.95e-06	9.31106
GXYLT2	0.837605	5.99856	6.25862	1.63e-08	1.95e-06	9.29655
LRRC25	-0.567996	5.16132	-6.25749	1.64e-08	1.95e-06	9.29183
QPCT	-0.551114	4.72002	-6.25307	1.67e-08	1.97e-06	9.27343
WIF1	1.5934	9.09531	6.22961	1.85e-08	2.17e-06	9.17578
MATN2	0.564088	4.85512	6.22406	1.89e-08	2.21e-06	9.15272
CLEC7A	-0.543141	6.46076	-6.20679	2.04e-08	2.37e-06	9.08095
LSS	-0.522706	6.91122	-6.20188	2.08e-08	2.37e-06	9.06057
PROK2	-0.977834	5.11556	-6.1891	2.2e-08	2.49e-06	9.00751
FAT3	0.93888	4.62993	6.18751	2.22e-08	2.5e-06	9.00094
SHMT2	-0.721096	6.79829	-6.17777	2.31e-08	2.56e-06	8.96053
NPL	-0.909404	6.10204	-6.17777	2.31e-08	2.56e-06	8.96053
VCAM1	1.62169	5.68965	6.17426	2.35e-08	2.58e-06	8.94595
AGBL1	1.23267	5.7565	6.13399	2.79e-08	3.04e-06	8.77922
MYO1F	-0.698299	6.36013	-6.12697	2.88e-08	3.11e-06	8.75019
RGS1	1.41062	6.93336	6.12066	2.96e-08	3.15e-06	8.72408
TIMP4	-1.17978	4.67125	-6.09092	3.37e-08	3.45e-06	8.60129
MYBL1	0.544412	4.86565	6.09008	3.38e-08	3.45e-06	8.59783
ID4	0.506368	6.94599	6.08591	3.44e-08	3.5e-06	8.58061
VSIG4	-0.982999	8.60588	-6.06412	3.78e-08	3.76e-06	8.4908
SIGLEC14	-0.511425	4.22899	-6.0573	3.89e-08	3.83e-06	8.4627
LTBP3	0.504225	7.3012	6.03719	4.24e-08	4.16e-06	8.37993
SLC7A7	-0.569335	7.57303	-6.02229	4.52e-08	4.35e-06	8.31869
MARK1	0.506358	4.85223	6.00072	4.96e-08	4.71e-06	8.23013
CFD	0.712007	8.31317	5.99077	5.18e-08	4.86e-06	8.18931
TRPC6	0.839543	6.74487	5.99071	5.18e-08	4.86e-06	8.18909
CXCL12	1.03529	7.94271	5.98915	5.21e-08	4.86e-06	8.18268
HIVEP1	0.521456	7.5755	5.95812	5.96e-08	5.39e-06	8.05558
TBC1D8	-0.517324	6.59037	-5.95464	6.05e-08	5.44e-06	8.04132
POSTN	1.51733	8.68557	5.94805	6.22e-08	5.57e-06	8.01437
C3AR1	-0.814579	8.18917	-5.94511	6.3e-08	5.61e-06	8.00236
CTSF	0.561042	5.37208	5.94308	6.35e-08	5.64e-06	7.99404
LTBP2	0.936358	7.58117	5.91507	7.16e-08	6.15e-06	7.87965
LILRA6	-0.561787	5.16023	-5.90392	7.51e-08	6.31e-06	7.83417
FGD2	-0.504144	5.46463	-5.88034	8.3e-08	6.88e-06	7.73809
ABCC9	0.663247	7.54173	5.87529	8.48e-08	7e-06	7.71752
MS4A2	1.02951	4.97491	5.85114	9.4e-08	7.66e-06	7.61934
GPC3	0.699102	9.09506	5.84332	9.72e-08	7.84e-06	7.58757
DPYSL3	0.614607	6.67984	5.83689	9.99e-08	7.96e-06	7.56145
MXRA5	1.04789	5.62226	5.82976	1.03e-07	8.14e-06	7.53252
TSHZ2	0.750586	4.98143	5.79862	1.18e-07	9.14e-06	7.40632
IGFBP7	0.526007	9.06986	5.78	1.27e-07	9.72e-06	7.33097
PDLIM3	0.966594	6.13736	5.76681	1.34e-07	1.01e-05	7.27766
ABCG2	0.939956	5.39745	5.76427	1.36e-07	1.01e-05	7.26741
ADGRF1	-0.944637	4.2498	-5.75983	1.38e-07	1.03e-05	7.24948
BICC1	0.671467	6.10135	5.75573	1.41e-07	1.04e-05	7.23291
LUM	0.669057	10.0971	5.72381	1.61e-07	1.17e-05	7.10422
ITGA9	0.582755	7.53735	5.69256	1.84e-07	1.31e-05	6.9785
OGN	1.15057	6.86801	5.67266	2e-07	1.39e-05	6.89861
AGTR1	-0.643942	5.54168	-5.6663	2.05e-07	1.41e-05	6.87313
PLXNC1	-0.699806	6.95945	-5.66174	2.09e-07	1.42e-05	6.85481
EBP	-0.530782	5.94769	-5.66142	2.1e-07	1.42e-05	6.85354
NQO2	-0.565173	5.68436	-5.65515	2.15e-07	1.45e-05	6.82841
ADAP2	-0.671017	6.17571	-5.65404	2.16e-07	1.45e-05	6.82397
DPT	0.996969	6.96302	5.65284	2.17e-07	1.45e-05	6.81917
CD69	1.08819	7.45384	5.64857	2.21e-07	1.47e-05	6.80205
RHOJ	0.59754	8.59494	5.63649	2.33e-07	1.53e-05	6.7537
ANKRD36B	0.582531	6.92271	5.63107	2.38e-07	1.55e-05	6.73203
RORA	0.534367	7.2315	5.62932	2.4e-07	1.55e-05	6.72504
ZBTB20	0.508533	7.95738	5.62349	2.46e-07	1.57e-05	6.70171
CXCR2	-0.899731	5.10914	-5.61142	2.59e-07	1.64e-05	6.6535
HDC	0.884384	4.18583	5.60573	2.65e-07	1.67e-05	6.6308
HLA-DOA	0.640922	5.50216	5.60381	2.67e-07	1.67e-05	6.62314
INHBA	0.836104	5.2172	5.60297	2.68e-07	1.67e-05	6.61976
ANPEP	-1.05988	6.0671	-5.60094	2.7e-07	1.68e-05	6.61165
CXCR1	-1.08249	5.32437	-5.59715	2.75e-07	1.69e-05	6.59653
MFAP2	0.604685	6.02029	5.59614	2.76e-07	1.69e-05	6.59252
AKR1C3	-0.645618	6.86626	-5.59024	2.83e-07	1.73e-05	6.569
CCL21	1.13008	7.38635	5.58773	2.86e-07	1.74e-05	6.55898
PDGFA	0.505738	6.01249	5.58017	2.95e-07	1.79e-05	6.52885
ENPP2	1.31839	9.08199	5.55439	3.28e-07	1.95e-05	6.42627
ADAMTS2	-0.54952	5.45509	-5.53727	3.52e-07	2.06e-05	6.35827
CNTN1	0.617833	4.58966	5.53715	3.53e-07	2.06e-05	6.35777
KIT	1.00017	7.68473	5.52567	3.7e-07	2.15e-05	6.31221
VNN2	-1.16423	6.53433	-5.49591	4.19e-07	2.39e-05	6.19433
PLPPR4	0.728037	4.41178	5.49118	4.27e-07	2.43e-05	6.1756
HMCN1	0.84465	7.65896	5.48093	4.45e-07	2.51e-05	6.13511
HCLS1	-0.593766	7.35796	-5.46352	4.79e-07	2.66e-05	6.06635
FRAS1	0.947161	5.46579	5.44131	5.25e-07	2.88e-05	5.97878
RBP1	0.545442	4.40164	5.41224	5.92e-07	3.18e-05	5.86442
FPR1	-0.880888	6.77035	-5.40264	6.16e-07	3.25e-05	5.8267
FAH	-0.505818	5.72249	-5.40204	6.17e-07	3.25e-05	5.82436
AHCYL2	0.534175	8.92142	5.38458	6.63e-07	3.47e-05	5.75585
XAF1	0.704616	8.06977	5.38373	6.66e-07	3.47e-05	5.75255
ETV5	0.813725	7.59352	5.3768	6.85e-07	3.53e-05	5.72539
CPA3	1.15231	8.5466	5.37677	6.85e-07	3.53e-05	5.72524
MGP	0.5008	10.0922	5.36873	7.08e-07	3.62e-05	5.69379
CD5L	0.554775	4.31706	5.35917	7.36e-07	3.73e-05	5.65638
AKR1C2	-0.800234	5.2998	-5.35715	7.43e-07	3.76e-05	5.64847
HMOX1	-1.20905	6.29618	-5.33857	8.01e-07	4.01e-05	5.57588
CDC25B	-0.501293	6.37699	-5.33073	8.28e-07	4.12e-05	5.54527
PREX1	-0.550334	7.46719	-5.3203	8.64e-07	4.28e-05	5.50461
LILRA3	-0.737104	4.09475	-5.31311	8.89e-07	4.37e-05	5.47659
THY1	1.29306	5.54621	5.31239	8.92e-07	4.37e-05	5.47377
ANGPTL2	0.613203	5.77571	5.3041	9.23e-07	4.5e-05	5.4415
EDN1	1.37576	6.90211	5.3012	9.34e-07	4.53e-05	5.43023
CCR1	-0.904004	4.98794	-5.2843	1e-06	4.78e-05	5.36451
RGS13	0.665434	5.18949	5.27091	1.06e-06	5.02e-05	5.31253
SLCO4A1	-1.21087	6.41532	-5.2685	1.07e-06	5.06e-05	5.30316
ESM1	1.22458	5.88066	5.25866	1.11e-06	5.24e-05	5.26504
FRMD6	0.547284	5.20398	5.25806	1.11e-06	5.24e-05	5.2627
KIAA0040	-0.503318	6.51179	-5.23992	1.2e-06	5.6e-05	5.19246
TLR2	-0.577971	7.5735	-5.23506	1.22e-06	5.68e-05	5.17366
LGALSL	0.68378	8.30062	5.23442	1.23e-06	5.68e-05	5.17119
MYH10	0.612098	8.7009	5.22951	1.25e-06	5.75e-05	5.1522
LILRA1	-0.738106	4.49333	-5.22813	1.26e-06	5.77e-05	5.14684
TCN2	-0.677753	5.92969	-5.22192	1.29e-06	5.86e-05	5.12285
SGIP1	0.695196	6.01526	5.20548	1.38e-06	6.19e-05	5.0594
BPIFA1	-1.67408	4.19051	-5.1918	1.46e-06	6.48e-05	5.00668
HLA-DPB1	0.56494	10.475	5.18782	1.48e-06	6.54e-05	4.99135
SAA2	-0.954167	3.90206	-5.17616	1.55e-06	6.79e-05	4.94651
PDE1A	0.684381	4.72043	5.16975	1.59e-06	6.91e-05	4.92182
KCNAB2	-0.524205	6.23924	-5.165	1.62e-06	6.99e-05	4.9036
GZMK	1.26909	5.74706	5.14957	1.73e-06	7.28e-05	4.84436
NREP	0.937139	6.84279	5.13292	1.85e-06	7.7e-05	4.78054
ZFPM2	0.529432	6.20301	5.12913	1.88e-06	7.78e-05	4.76602
SAMD4A	0.600613	5.52646	5.12292	1.93e-06	7.93e-05	4.74227
TBX3	-0.655672	6.21828	-5.10293	2.09e-06	8.42e-05	4.66584
MFGE8	-0.508534	7.5276	-5.09503	2.15e-06	8.6e-05	4.63569
GSTA4	-0.524865	6.84413	-5.0858	2.24e-06	8.87e-05	4.60051
LRP4	0.50478	4.42489	5.06151	2.46e-06	9.52e-05	4.50802
MTND2P28	-0.803268	9.60038	-5.03411	2.75e-06	0.000104921	4.40399
SELP	0.808391	6.62264	5.03178	2.78e-06	0.000105688	4.39515
SULF1	0.650644	6.21489	5.01283	2.99e-06	0.000112398	4.32338
F2R	0.737932	6.82824	5.00733	3.06e-06	0.00011466	4.30258
WEE1	0.505241	5.38715	4.99974	3.15e-06	0.000116783	4.2739
LONRF2	0.552719	5.02859	4.98912	3.29e-06	0.000121306	4.23378
GNPDA1	-0.544553	5.71644	-4.98816	3.3e-06	0.000121339	4.23016
LILRB2	-0.7077	5.55462	-4.9531	3.8e-06	0.000136316	4.09809
LILRB4	-0.681969	4.86059	-4.94798	3.87e-06	0.000138014	4.07883
FABP4	1.26087	7.60166	4.94426	3.93e-06	0.000139534	4.06487
CD1C	0.598226	4.93312	4.94095	3.98e-06	0.00014084	4.05246
HCK	-0.793393	7.06803	-4.93566	4.07e-06	0.000142747	4.03258
ELF5	-1.00383	4.89261	-4.92523	4.24e-06	0.000146576	3.99346
ADGRE2	-0.664008	6.03738	-4.91226	4.46e-06	0.000152603	3.94487
PTCH2	-0.58577	6.84706	-4.91123	4.48e-06	0.000152945	3.94102
C16orf89	0.671732	8.16211	4.90381	4.61e-06	0.000156065	3.91326
KCNA3	0.635914	5.45611	4.88869	4.9e-06	0.000163244	3.85675
MACC1	0.673729	6.87533	4.88834	4.9e-06	0.000163244	3.85548
PCDH15	0.577249	4.65803	4.8839	4.99e-06	0.000164667	3.8389
CDON	0.593701	5.32245	4.88298	5.01e-06	0.000164826	3.83545
UACA	0.602827	7.7644	4.87468	5.17e-06	0.000168686	3.80449
MCOLN3	0.640021	5.47396	4.87203	5.23e-06	0.000170158	3.79462
PIK3AP1	-0.696563	5.95295	-4.86054	5.47e-06	0.000177102	3.75182
PLCB4	0.515532	5.89025	4.85112	5.68e-06	0.000182832	3.71678
PSAT1	-0.798777	4.90122	-4.84839	5.74e-06	0.000184171	3.70663
ROBO2	1.13751	5.83145	4.84681	5.77e-06	0.000184995	3.70079
EYA4	0.674702	4.43428	4.84611	5.79e-06	0.000185064	3.69817
SEMA5A	0.564933	7.59227	4.84585	5.79e-06	0.000185064	3.69721
PIEZO2	1.00648	6.37443	4.82782	6.22e-06	0.000195298	3.63029
CCR2	-0.660154	4.39439	-4.82625	6.26e-06	0.000196179	3.62445
GIMAP6	-0.537183	6.30494	-4.82525	6.28e-06	0.000196294	3.62074
ARG1	-0.526646	4.17653	-4.82138	6.38e-06	0.00019863	3.6064
NCF2	-0.525823	8.47449	-4.81715	6.48e-06	0.000200658	3.59073
FAM189A2	0.720978	6.98092	4.81381	6.57e-06	0.000202201	3.57838
SLC16A6	-0.91308	5.11295	-4.81282	6.59e-06	0.000202375	3.57471
FGFR2	0.734946	7.338	4.80514	6.8e-06	0.000207168	3.54629
GCLC	-0.506239	6.1594	-4.80504	6.8e-06	0.000207168	3.54593
CD14	-0.779078	8.22861	-4.80495	6.8e-06	0.000207168	3.54559
SELL	-0.766378	6.78975	-4.80412	6.82e-06	0.000207348	3.54251
EDNRA	0.731982	7.97254	4.79281	7.13e-06	0.000214969	3.50072
FRZB	0.694706	5.83491	4.76981	7.8e-06	0.000228533	3.4159
ESYT3	0.632611	6.88455	4.75361	8.31e-06	0.000240405	3.35627
CYTH4	-0.602641	5.95061	-4.74225	8.68e-06	0.000248949	3.31454
FAM13C	0.700384	6.24118	4.73399	8.96e-06	0.000255502	3.28421
IL18RAP	-0.849952	6.05848	-4.69758	1.03e-05	0.000288475	3.15099
MS4A4A	-0.5872	6.97546	-4.69405	1.05e-05	0.000291142	3.1381
ADGRG3	-0.517585	4.08491	-4.69124	1.06e-05	0.000293878	3.12784
BMP5	0.693219	7.04373	4.68736	1.07e-05	0.000297435	3.11368
LTBP4	0.533267	7.42935	4.6659	1.17e-05	0.000318349	3.03549
CD177	-0.817007	4.28705	-4.65949	1.2e-05	0.000324579	3.01219
SEC14L4	-0.815857	4.19789	-4.65928	1.2e-05	0.000324579	3.01143
MMP8	-0.977359	3.89734	-4.65245	1.23e-05	0.000330503	2.98662
CA2	0.739483	6.81167	4.58971	1.56e-05	0.000398081	2.75965
MPP1	-0.525218	7.86202	-4.589	1.57e-05	0.000398294	2.75708
OLFM4	-0.85009	3.77435	-4.56688	1.7e-05	0.000427334	2.6775
MUC21	-0.546071	4.95019	-4.56424	1.72e-05	0.000429952	2.66804
BPIFB1	-2.37803	6.52034	-4.55795	1.76e-05	0.000439764	2.64543
CNKSR3	0.644225	5.69838	4.5413	1.88e-05	0.000461335	2.58576
ABCA8	0.6685	7.6996	4.54119	1.88e-05	0.000461335	2.58535
LILRB1	-0.610163	5.03074	-4.53535	1.92e-05	0.000469229	2.56443
ADAMTSL1	0.520131	3.8607	4.5309	1.95e-05	0.000475968	2.54854
SCIMP	-0.509984	6.80721	-4.52363	2.01e-05	0.000484871	2.52255
C8B	0.538215	4.13557	4.50726	2.14e-05	0.000508039	2.46412
F11	0.572328	5.294	4.50241	2.18e-05	0.000512891	2.44685
SPP1	-1.63792	4.94126	-4.48604	2.31e-05	0.000541522	2.38858
SLIT3	0.514278	7.38038	4.47215	2.44e-05	0.000564996	2.33926
PI3	-0.719215	4.13214	-4.46753	2.48e-05	0.000573493	2.32288
FMN1	-0.576365	5.76736	-4.46112	2.54e-05	0.00058116	2.30012
ITGB2	-0.535783	7.7392	-4.46108	2.54e-05	0.00058116	2.3
MPEG1	-0.621002	7.79068	-4.46019	2.55e-05	0.000581819	2.29684
COL6A6	1.09734	7.26742	4.45706	2.58e-05	0.000585753	2.28574
BCHE	0.729319	5.24137	4.45659	2.59e-05	0.000586066	2.2841
CCN5	-0.655128	5.42285	-4.45143	2.64e-05	0.000594787	2.26584
SLFN12L	0.525862	6.03997	4.43075	2.85e-05	0.000635038	2.19276
SERPINA3	-1.08371	7.44806	-4.41951	2.97e-05	0.000654571	2.15314
SFRP4	0.941726	5.19543	4.41052	3.07e-05	0.000669913	2.12146
MME	0.793109	8.56004	4.40727	3.11e-05	0.00067496	2.11004
CPE	0.651633	6.38336	4.40546	3.13e-05	0.000677184	2.10369
CD163L1	0.567805	4.6522	4.38669	3.36e-05	0.000715637	2.03775
PAMR1	0.677863	4.25727	4.38416	3.39e-05	0.000720778	2.02888
LILRA5	-0.553332	4.48572	-4.38098	3.43e-05	0.000728541	2.01774
MUC4	-0.582209	4.12443	-4.37885	3.46e-05	0.000731052	2.01027
CD180	-0.651578	4.47398	-4.34841	3.87e-05	0.00080591	1.90388
SNORD113-4	0.512097	3.76986	4.3401	3.99e-05	0.00082655	1.87491
STAB1	-0.542847	6.31983	-4.33857	4.02e-05	0.000828524	1.86957
CHL1	-0.598524	4.88575	-4.33626	4.05e-05	0.00083195	1.86153
SLC66A1L	-0.622993	5.10798	-4.32514	4.22e-05	0.000855735	1.82284
PDGFD	0.597441	4.21376	4.28988	4.81e-05	0.000938967	1.70058
FASN	-0.679257	7.33355	-4.28967	4.81e-05	0.000938967	1.69984
CTSE	-0.857022	8.06878	-4.28826	4.84e-05	0.000940938	1.69495
COLEC10	0.818475	4.22139	4.26104	5.35e-05	0.0010178	1.60103
LRRN4	-0.712119	6.31712	-4.25682	5.43e-05	0.00102846	1.5865
CCDC80	1.18411	7.40602	4.25484	5.47e-05	0.00103388	1.57968
ST6GALNAC3	-0.525834	5.3141	-4.24828	5.6e-05	0.00105691	1.55711
VNN1	-0.772885	4.45676	-4.20583	6.54e-05	0.00120038	1.41167
GBP5	0.798711	5.27195	4.20434	6.58e-05	0.00120225	1.40656
GPD1	0.535015	4.47874	4.1887	6.96e-05	0.00124641	1.35323
CA12	0.582489	4.52213	4.17877	7.22e-05	0.00128194	1.31942
ITGBL1	0.884852	6.50512	4.16189	7.67e-05	0.00134505	1.26206
PDE5A	0.56874	7.97431	4.15851	7.77e-05	0.00135653	1.25061
TMEM106C	-0.510514	7.03433	-4.13645	8.41e-05	0.00144097	1.17593
SLC7A11	-0.892638	4.87457	-4.13155	8.56e-05	0.00146132	1.15939
PLK2	0.651979	6.99868	4.11993	8.93e-05	0.00150468	1.12018
HPGDS	0.694521	6.1721	4.11364	9.13e-05	0.00153089	1.09899
GZMA	0.617879	4.85138	4.09807	9.66e-05	0.0015976	1.04662
TFEC	-0.507077	5.59556	-4.09301	9.83e-05	0.00161835	1.02962
SYNPO2	0.6196	6.88642	4.08237	0.000102146	0.00166665	0.993933
DHCR7	-0.575746	6.72742	-4.07233	0.000105882	0.0017116	0.960327
SOCS2	0.552988	6.42064	4.06476	0.000108782	0.00174867	0.935047
ITK	0.761451	5.61126	4.0646	0.000108844	0.00174867	0.934511
RFTN2	0.710221	5.80147	4.05306	0.000113422	0.00180984	0.895981
ZNF521	0.606368	5.52137	4.00663	0.00013377	0.00206618	0.741746
IFI44L	0.858846	7.1817	3.95117	0.000162681	0.00241556	0.559053
TLL1	0.801582	4.60602	3.94194	0.000168035	0.00247973	0.52884
CHIAP2	1.36553	5.73157	3.93701	0.000170966	0.0025128	0.512713
FCN3	-0.929641	10.2085	-3.93239	0.00017376	0.0025432	0.497593
CLEC5A	-0.570653	4.32739	-3.92879	0.000175965	0.00255435	0.48583
EGR1	0.962625	8.53129	3.91719	0.000183253	0.00263977	0.447988
ITGAX	-0.625642	6.75811	-3.91034	0.00018769	0.00268518	0.425683
SEMA3D	0.759269	5.87892	3.90044	0.000194287	0.00276484	0.393484
CHIT1	-1.07737	4.48612	-3.88507	0.00020497	0.00290151	0.343605
HLF	0.656887	6.73113	3.87963	0.000208889	0.0029459	0.325964
PLA2G7	-0.941695	6.78256	-3.87243	0.000214179	0.00300473	0.30267
ACOXL	0.615793	6.60891	3.86923	0.000216569	0.00301986	0.292335
APLNR	0.604326	4.75229	3.84983	0.000231632	0.00317384	0.229728
MXD1	-0.526699	7.18406	-3.82915	0.00024878	0.00335025	0.163261
SLAMF8	-0.687992	5.60854	-3.82288	0.000254217	0.00339913	0.14315
IGSF6	-0.502588	7.70063	-3.79149	0.000283174	0.00367918	0.0428411
CYBB	-0.512722	9.55317	-3.78887	0.000285736	0.00369962	0.0344703
MS4A15	-1.03922	5.79639	-3.72919	0.00035024	0.00434349	-0.154572
RNVU1-19	0.66192	5.66818	3.72047	0.000360749	0.00443461	-0.182003
TRAT1	0.5721	4.71533	3.72036	0.000360888	0.00443461	-0.182361
APLN	0.703873	5.14715	3.71864	0.000362996	0.00445469	-0.187763
BCAT1	-0.515442	6.71978	-3.71806	0.000363708	0.00445762	-0.189582
CA4	-0.500531	5.0542	-3.70913	0.000374881	0.00457073	-0.217647
CYP1B1	-0.974085	6.84305	-3.69622	0.000391602	0.00472559	-0.258112
CEACAM6	-0.576979	9.84674	-3.67001	0.000427756	0.00505082	-0.339958
CD300E	-0.50481	5.15611	-3.66666	0.000432599	0.00508655	-0.350387
HYOU1	-0.505757	6.943	-3.66205	0.000439341	0.00514973	-0.364712
TGFB3	0.71235	5.3309	3.62295	0.000500751	0.00569566	-0.485831
PRDM1	0.54716	7.01624	3.60543	0.00053084	0.00593386	-0.539806
HPR	-0.583277	4.45698	-3.5934	0.00055248	0.00609965	-0.57675
CPB2	0.957322	7.51598	3.58721	0.000563941	0.00619659	-0.595728
PI15	1.11685	4.91406	3.56712	0.000602714	0.00650164	-0.657167
ABCB1	0.678765	4.4533	3.56292	0.000611118	0.00653689	-0.669956
ART4	0.573282	4.89442	3.56278	0.000611417	0.00653689	-0.670408
IGF1	0.612458	6.0645	3.56022	0.000616607	0.00657236	-0.678214
PLEKHH2	0.563993	8.68681	3.55388	0.000629627	0.00666958	-0.69751
HGF	0.578087	6.40294	3.54776	0.000642455	0.00678255	-0.716131
ACADL	0.64062	7.67822	3.54012	0.000658798	0.00691242	-0.739318
BMP1	0.572066	6.24566	3.52752	0.000686642	0.00714444	-0.777516
TFPI2	0.787429	4.50383	3.51235	0.000721631	0.00743892	-0.823356
CFB	-0.562221	6.4699	-3.48842	0.000780266	0.00792183	-0.895367
SYTL3	0.554533	6.34089	3.48027	0.000801234	0.00803497	-0.919797
ITM2A	0.511045	7.1513	3.4722	0.000822537	0.00820923	-0.943967
PTCHD4	0.797951	4.31351	3.43552	0.000926269	0.00898242	-1.05328
GLDN	-0.745673	5.85182	-3.42946	0.000944544	0.00909254	-1.07125
CCN2	0.580493	9.20522	3.42628	0.000954273	0.00915489	-1.08067
ITGA2	0.757267	7.53968	3.41634	0.000985297	0.00938552	-1.11009
CLEC4E	-0.880455	6.04334	-3.39041	0.00107075	0.00998215	-1.1865
CXCL9	0.822389	5.40263	3.36817	0.00114958	0.0105549	-1.25172
ANKRD29	0.534128	7.50396	3.34798	0.00122581	0.0111243	-1.31061
NR4A3	0.668661	5.22442	3.33516	0.00127664	0.0114478	-1.34787
ZFP36	0.650666	8.11484	3.31939	0.00134195	0.0119821	-1.39358
GPR174	0.587466	4.96917	3.31204	0.00137343	0.0121814	-1.41482
PDE8B	0.568409	5.4012	3.29515	0.00144841	0.0126621	-1.46348
IDO1	0.962547	6.72824	3.29077	0.00146847	0.0128077	-1.47607
TMTC1	-0.622105	6.51894	-3.28828	0.00148	0.0128606	-1.48322
HAS2	1.0458	5.67471	3.28337	0.00150296	0.0130086	-1.49731
SERPINE2	0.641525	5.1306	3.25772	0.00162854	0.0138319	-1.57069
TNR	0.535027	3.88777	3.23244	0.0017618	0.0146841	-1.64253
LTF	-0.751751	4.96578	-3.23233	0.00176241	0.0146841	-1.64285
BMP3	0.504621	5.61493	3.23057	0.00177209	0.014745	-1.64785
ORM1	-0.608689	4.08907	-3.18604	0.00203342	0.016251	-1.77332
APOD	-0.690012	8.46305	-3.17674	0.00209237	0.0165603	-1.79936
FAM107A	-0.587682	6.8589	-3.11179	0.00255065	0.0191712	-1.97952
OLR1	0.561424	7.86749	3.07507	0.00284949	0.02077	-2.08009
IGKV2-24	0.850211	6.62536	3.06383	0.00294728	0.0212849	-2.11068
TM4SF18	0.794942	6.43551	3.06256	0.00295846	0.0213166	-2.11412
SOSTDC1	-0.912114	6.13265	-3.01741	0.00338501	0.0235163	-2.23607
HIF3A	-0.553743	5.85637	-3	0.00356421	0.0244275	-2.28271
NCKAP5	0.575413	6.89482	2.96782	0.0039188	0.0261249	-2.36836
SFN	-0.553682	5.68611	-2.9575	0.00403921	0.0266257	-2.39567
CLEC3B	0.524903	6.28581	2.92493	0.00444214	0.0284741	-2.48135
PIM2	0.540846	5.85974	2.91573	0.00456252	0.029067	-2.50543
AREG	0.643621	7.11285	2.90926	0.00464894	0.0294679	-2.52231
HLA-DQA1	0.635021	9.13537	2.84342	0.00561826	0.0338273	-2.6924
CD274	-0.508771	5.7423	-2.83024	0.00583327	0.0347833	-2.72606
LYVE1	-0.693509	7.64496	-2.82571	0.00590895	0.0350554	-2.7376
COL15A1	0.651563	4.70585	2.81227	0.00613884	0.0360343	-2.77177
MSMB	-1.157	4.58861	-2.80843	0.00620591	0.0363147	-2.7815
CHI3L2	-0.713937	6.94467	-2.79563	0.00643458	0.0372703	-2.81386
MEDAG	0.590028	4.68268	2.73685	0.00758709	0.0421547	-2.96093
BTNL9	-0.659292	6.62416	-2.72048	0.00794013	0.0436012	-3.00143
ERAP2	0.732836	6.89251	2.68966	0.00864556	0.0463815	-3.07712
MUC5B	-0.542136	3.99189	-2.68332	0.00879752	0.0469284	-3.0926
IGHA1	0.566149	8.18255	2.67514	0.00899738	0.0477214	-3.11255
