# Supplementary material for: Bioinformatics analysis of the immune cell infiltration characteristics and correlation with crucial diagnostic markers in pulmonary arterial hypertension
Source: BMC Pulm Med. 2023 Aug 15;23:300. doi: 10.1186/s12890-023-02584-4 (PMC10428559; doi:10.1186/s12890-023-02584-4)
Supplement: Supplementary file 1 — Additional file 1: Figure S1. PCA plots of three datasets before and after batch correction. Figure S2. The PCA plot of immune cells between PAH and control in GSE117261 dataset. Figure S3. Heatmap of 17 feature genes in GSE113439 and GSE53408 datasets. Figure S4. The ROC of 17 genes in GSE117261. Table S1. Details of the DEGs in the dataset GSE117261. Table S2. Identification of seventeen characteristic genes of PAH using LASSO regression algorithm. Table S3. The genes in the dark olive green module by WGCNA. Table S4. The genes in the dark green module by WGCNA. [file 12890_2023_2584_MOESM1_ESM.zip › Supplementary material/Table S3.xlsx]

## Sheet: Table S31
Table S3 The genes in the dark olive green module by WGCNA
Gene symbol	Name
EPHB3	EPH receptor B3
THSD4	thrombospondin type 1 domain containing 4
A2M	alpha-2-macroglobulin
ANKRD13B	ankyrin repeat domain 13B
CCNI2	cyclin I family member 2
EPOR	erythropoietin receptor
PODNL1	podocan like 1
SPRY1	sprouty RTK signaling antagonist 1
SERPINA3	serpin family A member 3
ABCA2	ATP binding cassette subfamily A member 2
GLDN	gliomedin
OR2M7	olfactory receptor family 2 subfamily M member 7
TMEM74B	transmembrane protein 74B
PRR5L	proline rich 5 like
C5orf22	chromosome 5 open reading frame 22
LOC731157	uncharacterized LOC731157
FSTL3	follistatin like 3
TMC7	transmembrane channel like 7
MAOB	monoamine oxidase B
DRAM1	DNA damage regulated autophagy modulator 1
RHOJ	ras homolog family member J
ERV3-1	endogenous retrovirus group 3 member 1, envelope
RPN1	ribophorin I
ASIC1	acid sensing ion channel subunit 1
MARK1	microtubule affinity regulating kinase 1
RGS19	regulator of G protein signaling 19
MATN2	matrilin 2
ESR2	estrogen receptor 2
CNPY4	canopy FGF signaling regulator 4
STK32B	serine/threonine kinase 32B
EMID1	EMI domain containing 1
LAPTM4B	lysosomal protein transmembrane 4 beta
DLEU1	deleted in lymphocytic leukemia 1
DACT2	dishevelled binding antagonist of beta catenin 2
CER1	cerberus 1, DAN family BMP antagonist
MCAM	melanoma cell adhesion molecule
CYGB	cytoglobin
ETV4	ETS variant transcription factor 4
LGR4	leucine rich repeat containing G protein-coupled receptor 4
ETV5	ETS variant transcription factor 5
MECOM	MDS1 and EVI1 complex locus
EVI2A	ecotropic viral integration site 2A
NMUR1	neuromedin U receptor 1
COL6A5	collagen type VI alpha 5 chain
GOLM1	golgi membrane protein 1
SYNDIG1	synapse differentiation inducing 1
EXT1	exostosin glycosyltransferase 1
RPS23	ribosomal protein S23
RASL12	RAS like family 12
RRAGB	Ras related GTP binding B
WFDC8	WAP four-disulfide core domain 8
BCL11A	BCL11 transcription factor A
MEG3	maternally expressed 3
ACVR1	activin A receptor type 1
BTBD9	BTB domain containing 9
ACVR2A	activin A receptor type 2A
DLG3	discs large MAGUK scaffold protein 3
MDM2	MDM2 proto-oncogene
WLS	Wnt ligand secretion mediator
RTKN	rhotekin
F2RL2	coagulation factor II thrombin receptor like 2
GALNT16	polypeptide N-acetylgalactosaminyltransferase 16
ABCA10	ATP binding cassette subfamily A member 10
SHC3	SHC adaptor protein 3
ABCA8	ATP binding cassette subfamily A member 8
MEF2C	myocyte enhancer factor 2C
ADCY6	adenylate cyclase 6
IFT43	intraflagellar transport 43
PPM1H	protein phosphatase, Mg2+/Mn2+ dependent 1H
FAM162B	family with sequence similarity 162 member B
ADCYAP1	adenylate cyclase activating polypeptide 1
PHF21A	PHD finger protein 21A
ACOX2	acyl-CoA oxidase 2
CHIAP2	chitinase, acidic pseudogene 2
MAP3K1	mitogen-activated protein kinase kinase kinase 1
RYR2	ryanodine receptor 2
RYR3	ryanodine receptor 3
ADD2	adducin 2
MAP3K4	mitogen-activated protein kinase kinase kinase 4
PLIN2	perilipin 2
MEOX1	mesenchyme homeobox 1
C20orf203	chromosome 20 open reading frame 203
CENPP	centromere protein P
TBC1D16	TBC1 domain family member 16
PLEKHH1	pleckstrin homology, MyTH4 and FERM domain containing H1
AFMID	arylformamidase
ACSL1	acyl-CoA synthetase long chain family member 1
USP44	ubiquitin specific peptidase 44
PTK2B	protein tyrosine kinase 2 beta
CRACD	capping protein inhibiting regulator of actin dynamics
MS4A4A	membrane spanning 4-domains A4A
RNF150	ring finger protein 150
MFAP2	microfibril associated protein 2
RNU105B	RNA, U105B small nucleolar
FAP	fibroblast activation protein alpha
MFAP4	microfibril associated protein 4
FBLN1	fibulin 1
FAT1	FAT atypical cadherin 1
SCML2	Scm polycomb group protein like 2
FBLN2	fibulin 2
CORO2B	coronin 2B
WT1-AS	WT1 antisense RNA
FBN1	fibrillin 1
NOD1	nucleotide binding oligomerization domain containing 1
MGAT5	alpha-1,6-mannosylglycoprotein 6-beta-N-acetylglucosaminyltransferase
KIDINS220	kinase D interacting substrate 220
EFEMP1	EGF containing fibulin extracellular matrix protein 1
DLC1	DLC1 Rho GTPase activating protein
FCER1A	Fc epsilon receptor Ia
TTC7B	tetratricopeptide repeat domain 7B
FBXL18	F-box and leucine rich repeat protein 18
MS4A2	membrane spanning 4-domains A2
KITLG	KIT ligand
SEMA6D	semaphorin 6D
CSGALNACT2	chondroitin sulfate N-acetylgalactosaminyltransferase 2
MGP	matrix Gla protein
MGST1	microsomal glutathione S-transferase 1
ST3GAL6	ST3 beta-galactoside alpha-2,3-sialyltransferase 6
CSRNP3	cysteine and serine rich nuclear protein 3
CPQ	carboxypeptidase Q
AEBP1	AE binding protein 1
GPR158	G protein-coupled receptor 158
SCAMP5	secretory carrier membrane protein 5
SH3RF2	SH3 domain containing ring finger 2
FMN1	formin 1
SPATA21	spermatogenesis associated 21
DEFB119	defensin beta 119
CLEC11A	C-type lectin domain containing 11A
SPON2	spondin 2
KLHL13	kelch like family member 13
SCN2B	sodium voltage-gated channel beta subunit 2
KCTD16	potassium channel tetramerization domain containing 16
LCA10	Putative lung carcinoma-associated protein 10
RTL9	retrotransposon Gag like 9
LRRTM4	leucine rich repeat transmembrane neuronal 4
SCN4B	sodium voltage-gated channel beta subunit 4
APLNR	apelin receptor
TBC1D14	TBC1 domain family member 14
MIB1	MIB E3 ubiquitin protein ligase 1
AIG1	androgen induced 1
ALPK3	alpha kinase 3
FGD1	FYVE, RhoGEF and PH domain containing 1
OSBPL10	oxysterol binding protein like 10
FGF1	fibroblast growth factor 1
OLFM1	olfactomedin 1
SCTR	secretin receptor
ANTXR1	ANTXR cell adhesion molecule 1
ZNF624	zinc finger protein 624
RNU5E-1	RNA, U5E small nuclear 1
LINC00665	long intergenic non-protein coding RNA 665
C1QTNF1	C1q and TNF related 1
TNFRSF19	TNF receptor superfamily member 19
MICAL3	microtubule associated monooxygenase, calponin and LIM domain containing 3
FGF13	fibroblast growth factor 13
FGF14	fibroblast growth factor 14
C1QTNF2	C1q and TNF related 2
EIF4E3	eukaryotic translation initiation factor 4E family member 3
FGFR2	fibroblast growth factor receptor 2
C1QTNF7	C1q and TNF related 7
MMP2	matrix metallopeptidase 2
FGR	FGR proto-oncogene, Src family tyrosine kinase
MMP7	matrix metallopeptidase 7
ALDH1A3	aldehyde dehydrogenase 1 family member A3
MERTK	MER proto-oncogene, tyrosine kinase
MMP9	matrix metallopeptidase 9
CCL21	C-C motif chemokine ligand 21
SETD3	SET domain containing 3, actin histidine methyltransferase
ALDH3A2	aldehyde dehydrogenase 3 family member A2
ARHGAP20	Rho GTPase activating protein 20
FHL2	four and a half LIM domains 2
MMP15	matrix metallopeptidase 15
C6orf141	chromosome 6 open reading frame 141
MMP16	matrix metallopeptidase 16
SCARA3	scavenger receptor class A member 3
ELMOD1	ELMO domain containing 1
PREX1	phosphatidylinositol-3,4,5-trisphosphate dependent Rac exchange factor 1
KLHDC8B	kelch domain containing 8B
KCNT1	potassium sodium-activated channel subfamily T member 1
MAML3	mastermind like transcriptional coactivator 3
SDC2	syndecan 2
ALOX5AP	arachidonate 5-lipoxygenase activating protein
BICC1	BicC family RNA binding protein 1
CXCL12	C-X-C motif chemokine ligand 12
PHF21B	PHD finger protein 21B
ACAP3	ArfGAP with coiled-coil, ankyrin repeat and PH domains 3
FOXF2	forkhead box F2
SDHC	succinate dehydrogenase complex subunit C
PAQR7	progestin and adipoQ receptor family member 7
PRRX2	paired related homeobox 2
AGAP1	ArfGAP with GTPase domain, ankyrin repeat and PH domain 1
PDZD4	PDZ domain containing 4
FAM110B	family with sequence similarity 110 member B
DYRK2	dual specificity tyrosine phosphorylation regulated kinase 2
GULP1	GULP PTB domain containing engulfment adaptor 1
REV1	REV1 DNA directed polymerase
SELP	selectin P
EXT2	exostosin glycosyltransferase 2
ATRN	attractin
FLG	filaggrin
MRC1	mannose receptor C-type 1
NID2	nidogen 2
SEMA4D	semaphorin 4D
TRABD2A	TraB domain containing 2A
TFEC	transcription factor EC
SEMA3C	semaphorin 3C
ITGA11	integrin subunit alpha 11
FRAS1	Fraser extracellular matrix complex subunit 1
LIMA1	LIM domain and actin binding 1
FLT3	fms related receptor tyrosine kinase 3
STIM2	stromal interaction molecule 2
ISYNA1	inositol-3-phosphate synthase 1
FMO1	flavin containing dimethylaniline monoxygenase 1
SFRP1	secreted frizzled related protein 1
CALHM5	calcium homeostasis modulator family member 5
SFRP2	secreted frizzled related protein 2
STAB2	stabilin 2
SFRP4	secreted frizzled related protein 4
SFRP5	secreted frizzled related protein 5
SGIP1	SH3GL interacting endocytic adaptor 1
REM1	RRAD and GEM like GTPase 1
FMOD	fibromodulin
CDC42BPA	CDC42 binding protein kinase alpha
GARNL3	GTPase activating Rap/RanGAP domain like 3
ANGPT2	angiopoietin 2
FN1	fibronectin 1
ANK2	ankyrin 2
MED29	mediator complex subunit 29
HACD3	3-hydroxyacyl-CoA dehydratase 3
PI16	peptidase inhibitor 16
RGS5	regulator of G protein signaling 5
ARMC12	armadillo repeat containing 12
SGCA	sarcoglycan alpha
ZSWIM5	zinc finger SWIM-type containing 5
PRSS12	serine protease 12
SGCD	sarcoglycan delta
SGCG	sarcoglycan gamma
FOLR2	folate receptor beta
ZNF618	zinc finger protein 618
PPFIBP2	PPFIA binding protein 2
SCG5	secretogranin V
KNSTRN	kinetochore localized astrin
LINC01599	long intergenic non-protein coding RNA 1599
PKP4	plakophilin 4
ENC1	ectodermal-neural cortex 1
SAMD5	sterile alpha motif domain containing 5
VASH1	vasohibin 1
NTNG1	netrin G1
DPYSL4	dihydropyrimidinase like 4
CCDC80	coiled-coil domain containing 80
MYO1B	myosin IB
CPZ	carboxypeptidase Z
ST3GAL4	ST3 beta-galactoside alpha-2,3-sialyltransferase 4
VAT1L	vesicle amine transport 1 like
LRRC4C	leucine rich repeat containing 4C
DZIP1	DAZ interacting zinc finger protein 1
POMT1	protein O-mannosyltransferase 1
ST8SIA1	ST8 alpha-N-acetyl-neuraminide alpha-2,8-sialyltransferase 1
PLEKHA6	pleckstrin homology domain containing A6
ALKAL2	ALK and LTK ligand 2
CCDC12	coiled-coil domain containing 12
ANKRD6	ankyrin repeat domain 6
ABLIM3	actin binding LIM protein family member 3
FOXJ3	forkhead box J3
SLA	Src like adaptor
RAB6B	RAB6B, member RAS oncogene family
SLC1A2	solute carrier family 1 member 2
SLC1A3	solute carrier family 1 member 3
ARMCX3	armadillo repeat containing X-linked 3
AR	androgen receptor
ELOF1	elongation factor 1
PREX2	phosphatidylinositol-3,4,5-trisphosphate dependent Rac exchange factor 2
PCDHB16	protocadherin beta 16
RUFY3	RUN and FYVE domain containing 3
TRAK1	trafficking kinesin protein 1
ARID3B	AT-rich interaction domain 3B
BCO1	beta-carotene oxygenase 1
SLC5A3	solute carrier family 5 member 3
POLR3C	RNA polymerase III subunit C
SLC5A4	solute carrier family 5 member 4
ARG1	arginase 1
SLC6A1	solute carrier family 6 member 1
LRRC55	leucine rich repeat containing 55
ANKRD13A	ankyrin repeat domain 13A
WDR91	WD repeat domain 91
TRIM45	tripartite motif containing 45
MT1A	metallothionein 1A
MT1B	metallothionein 1B
CASP12	caspase 12
PLA2R1	phospholipase A2 receptor 1
MT1E	metallothionein 1E
RHEX	regulator of hemoglobinization and erythroid cell expansion
MT1F	metallothionein 1F
MT1G	metallothionein 1G
MT1H	metallothionein 1H
MT1JP	metallothionein 1J, pseudogene
MT1M	metallothionein 1M
SLC8A3	solute carrier family 8 member A3
MT1L	metallothionein 1L, pseudogene
MT1X	metallothionein 1X
ARHGEF40	Rho guanine nucleotide exchange factor 40
SLC9A2	solute carrier family 9 member A2
MT2A	metallothionein 2A
PIEZO2	piezo type mechanosensitive ion channel component 2
LOXHD1	lipoxygenase homology PLAT domains 1
SLC9A5	solute carrier family 9 member A5
SH2D4A	SH2 domain containing 4A
SLC10A2	solute carrier family 10 member 2
SLC11A1	solute carrier family 11 member 1
PLA2G4C	phospholipase A2 group IVC
SCUBE2	signal peptide, CUB domain and EGF like domain containing 2
SLC12A2	solute carrier family 12 member 2
ARSL	arylsulfatase L
GPATCH3	G-patch domain containing 3
DACH2	dachshund family transcription factor 2
ARVCF	ARVCF delta catenin family member
LGALSL	galectin like
SLC16A2	solute carrier family 16 member 2
CADPS	calcium dependent secretion activator
SLC18A2	solute carrier family 18 member A2
RASL11A	RAS like family 11 member A
PDE8B	phosphodiesterase 8B
FAM180A	family with sequence similarity 180 member A
TNN	tenascin N
ASL	argininosuccinate lyase
SLC22A1	solute carrier family 22 member 1
DHRS7C	dehydrogenase/reductase 7C
PDGFD	platelet derived growth factor D
UNC5C	unc-5 netrin receptor C
TET1	tet methylcytosine dioxygenase 1
SLIT3	slit guidance ligand 3
ASPA	aspartoacylase
ENAH	ENAH actin regulator
SLN	sarcolipin
ASPH	aspartate beta-hydroxylase
NR5A2	nuclear receptor subfamily 5 group A member 2
CTNNA3	catenin alpha 3
DACT3	dishevelled binding antagonist of beta catenin 3
DCHS1	dachsous cadherin-related 1
SMARCA1	SWI/SNF related, matrix associated, actin dependent regulator of chromatin, subfamily a, member 1
AKR1C3	aldo-keto reductase family 1 member C3
ZNF747	zinc finger protein 747
RSPO2	R-spondin 2
CHRD	chordin
GRAP	GRB2 related adaptor protein
FLCN	folliculin
MTRR	5-methyltetrahydrofolate-homocysteine methyltransferase reductase
SEPTIN11	septin 11
PODN	podocan
RASL11B	RAS like family 11 member B
MYH15	myosin heavy chain 15
PDE5A	phosphodiesterase 5A
DHX32	DEAH-box helicase 32
SMO	smoothened, frizzled class receptor
EGFLAM	EGF like, fibronectin type III and laminin G domains
ATF4	activating transcription factor 4
MAML2	mastermind like transcriptional coactivator 2
SNAP25	synaptosome associated protein 25
ATP1A1	ATPase Na+/K+ transporting subunit alpha 1
SLC4A4	solute carrier family 4 member 4
BRSK1	BR serine/threonine kinase 1
FSCN1	fascin actin-bundling protein 1
MBD5	methyl-CpG binding domain protein 5
ATP1B2	ATPase Na+/K+ transporting subunit beta 2
MDGA1	MAM domain containing glycosylphosphatidylinositol anchor 1
C11orf86	chromosome 11 open reading frame 86
STX11	syntaxin 11
SNRPC	small nuclear ribonucleoprotein polypeptide C
BBC3	BCL2 binding component 3
FGD6	FYVE, RhoGEF and PH domain containing 6
SLC4A5	solute carrier family 4 member 5
PDE7B	phosphodiesterase 7B
DCBLD2	discoidin, CUB and LCCL domain containing 2
ANO3	anoctamin 3
MEGF11	multiple EGF like domains 11
PDZRN3	PDZ domain containing ring finger 3
KRT36	keratin 36
KDM1A	lysine demethylase 1A
GABBR1	gamma-aminobutyric acid type B receptor subunit 1
SOAT1	sterol O-acyltransferase 1
LRRC15	leucine rich repeat containing 15
GPRC5B	G protein-coupled receptor class C group 5 member B
GABRA2	gamma-aminobutyric acid type A receptor subunit alpha2
FAM43A	family with sequence similarity 43 member A
MAST1	microtubule associated serine/threonine kinase 1
XPO7	exportin 7
ARHGAP42	Rho GTPase activating protein 42
RAB23	RAB23, member RAS oncogene family
GABRD	gamma-aminobutyric acid type A receptor subunit delta
C3orf22	chromosome 3 open reading frame 22
SOX4	SRY-box transcription factor 4
B3GALT1	beta-1,3-galactosyltransferase 1
SOX5	SRY-box transcription factor 5
KCTD12	potassium channel tetramerization domain containing 12
CADM3	cell adhesion molecule 3
FILIP1	filamin A interacting protein 1
DENND2A	DENN domain containing 2A
FAM114A1	family with sequence similarity 114 member A1
PAG1	phosphoprotein membrane anchor with glycosphingolipid microdomains 1
NMNAT2	nicotinamide nucleotide adenylyltransferase 2
MYH10	myosin heavy chain 10
SPARC	secreted protein acidic and cysteine rich
CTNNAL1	catenin alpha like 1
ALKAL1	ALK and LTK ligand 1
MYO1E	myosin IE
ACRBP	acrosin binding protein
NHSL2	NHS like 2
ZNF460	zinc finger protein 460
SLC39A11	solute carrier family 39 member 11
ZNF423	zinc finger protein 423
MAFA	MAF bZIP transcription factor A
PKD1L1	polycystin 1 like 1, transient receptor potential channel interacting
SLC25A51P4	SLC25A51 pseudogene 4
MCHR2	melanin concentrating hormone receptor 2
GAS1	growth arrest specific 1
MAP3K20	mitogen-activated protein kinase kinase kinase 20
ADGRB3	adhesion G protein-coupled receptor B3
MYOZ2	myozenin 2
NAP1L3	nucleosome assembly protein 1 like 3
KIF12	kinesin family member 12
CEACAM6	CEA cell adhesion molecule 6
MPDZ	multiple PDZ domain crumbs cell polarity complex component
PARD6G	par-6 family cell polarity regulator gamma
NFASC	neurofascin
BCAT1	branched chain amino acid transaminase 1
CCDC50	coiled-coil domain containing 50
RIOK3	RIO kinase 3
NCAM1	neural cell adhesion molecule 1
CIRBP-AS1	CIRBP antisense RNA 1
NCAM2	neural cell adhesion molecule 2
TMTC2	transmembrane O-mannosyltransferase targeting cadherins 2
BCHE	butyrylcholinesterase
MT4	metallothionein 4
CLASP2	cytoplasmic linker associated protein 2
CCND1	cyclin D1
BCL2L1	BCL2 like 1
SPNS3	SPNS lysolipid transporter 3, sphingosine-1-phosphate
BCL7A	BAF chromatin remodeling complex subunit BCL7A
PDE10A	phosphodiesterase 10A
GNMT	glycine N-methyltransferase
N4BP3	NEDD4 binding protein 3
MAST2	microtubule associated serine/threonine kinase 2
IL18RAP	interleukin 18 receptor accessory protein
CRLF2	cytokine receptor like factor 2
FRMD4B	FERM domain containing 4B
FGF18	fibroblast growth factor 18
SAP30	Sin3A associated protein 30
FREM1	FRAS1 related extracellular matrix 1
DIPK2A	divergent protein kinase domain 2A
LINC01602	long intergenic non-protein coding RNA 1602
MT1HL1	metallothionein 1H like 1
STAT5A	signal transducer and activator of transcription 5A
ME3	malic enzyme 3
BGN	biglycan
NRP1	neuropilin 1
GGT5	gamma-glutamyltransferase 5
CD84	CD84 molecule
C9orf153	chromosome 9 open reading frame 153
LPIN1	lipin 1
SEPTIN8	septin 8
CEP68	centrosomal protein 68
PPARGC1A	PPARG coactivator 1 alpha
BMP3	bone morphogenetic protein 3
RFTN1	raftlin, lipid raft linker 1
BMP4	bone morphogenetic protein 4
BMP5	bone morphogenetic protein 5
LYVE1	lymphatic vessel endothelial hyaluronan receptor 1
BMP6	bone morphogenetic protein 6
FNDC1	fibronectin type III domain containing 1
BMPR1A	bone morphogenetic protein receptor type 1A
SULT1B1	sulfotransferase family 1B member 1
KANK1	KN motif and ankyrin repeat domains 1
LINC01560	long intergenic non-protein coding RNA 1560
SULF2	sulfatase 2
AFAP1L2	actin filament associated protein 1 like 2
FBXL7	F-box and leucine rich repeat protein 7
NF1	neurofibromin 1
DST	dystonin
UBXN2B	UBX domain protein 2B
MAST4	microtubule associated serine/threonine kinase family member 4
APLN	apelin
GPC3	glypican 3
SULT1C2	sulfotransferase family 1C member 2
OLFML1	olfactomedin like 1
SYT11	synaptotagmin 11
NFATC4	nuclear factor of activated T cells 4
REEP6	receptor accessory protein 6
HPGDS	hematopoietic prostaglandin D synthase
VNN1	vanin 1
SULF1	sulfatase 1
NFIB	nuclear factor I B
INSC	INSC spindle orientation adaptor protein
GLI1	GLI family zinc finger 1
GLI2	GLI family zinc finger 2
NFIX	nuclear factor I X
CD163L1	CD163 molecule like 1
GLI3	GLI family zinc finger 3
SRSF8	serine and arginine rich splicing factor 8
GLS	glutaminase
GLRX	glutaredoxin
EIF2B2	eukaryotic translation initiation factor 2B subunit beta
GLUL	glutamate-ammonia ligase
ADAMTS16	ADAM metallopeptidase with thrombospondin type 1 motif 16
ADAMTS17	ADAM metallopeptidase with thrombospondin type 1 motif 17
AEBP2	AE binding protein 2
C3orf70	chromosome 3 open reading frame 70
MT1DP	metallothionein 1D, pseudogene
PLCB1	phospholipase C beta 1
NGFR	nerve growth factor receptor
GOLIM4	golgi integral membrane protein 4
CBX1	chromobox 1
NHS	NHS actin remodeling regulator
C3AR1	complement C3a receptor 1
LUZP2	leucine zipper protein 2
GNAI1	G protein subunit alpha i1
ATP11A	ATPase phospholipid transporting 11A
MLLT11	MLLT11 transcription factor 7 cofactor
DCLK2	doublecortin like kinase 2
PPP1R35	protein phosphatase 1 regulatory subunit 35
FERMT2	FERM domain containing kindlin 2
MBD2	methyl-CpG binding domain protein 2
MGARP	mitochondria localized glutamic acid rich protein
MS4A6A	membrane spanning 4-domains A6A
GNG11	G protein subunit gamma 11
CAMSAP2	calmodulin regulated spectrin associated protein family member 2
MPPED2	metallophosphoesterase domain containing 2
AGBL1	AGBL carboxypeptidase 1
SLC39A5	solute carrier family 39 member 5
TBX1	T-box transcription factor 1
LINC01128	long intergenic non-protein coding RNA 1128
NPY	neuropeptide Y
ADGRA3	adhesion G protein-coupled receptor A3
NOTCH3	notch receptor 3
NOVA1	NOVA alternative splicing regulator 1
TBX2	T-box transcription factor 2
KLHL4	kelch like family member 4
ANO4	anoctamin 4
CA12	carbonic anhydrase 12
ATMIN	ATM interactor
TBXAS1	thromboxane A synthase 1
TCEA2	transcription elongation factor A2
CACNA1C	calcium voltage-gated channel subunit alpha1 C
TCF4	transcription factor 4
CACNB3	calcium voltage-gated channel auxiliary subunit beta 3
B3GNT9	UDP-GlcNAc:betaGal beta-1,3-N-acetylglucosaminyltransferase 9
SATB2	SATB homeobox 2
ADAMTSL1	ADAMTS like 1
NPTX2	neuronal pentraxin 2
TRIM2	tripartite motif containing 2
TCF12	transcription factor 12
CALB2	calbindin 2
LPAR4	lysophosphatidic acid receptor 4
NRCAM	neuronal cell adhesion molecule
COL6A6	collagen type VI alpha 6 chain
PRICKLE1	prickle planar cell polarity protein 1
GPR34	G protein-coupled receptor 34
AZIN2	antizyme inhibitor 2
NT5E	5'-nucleotidase ecto
CSAG1	chondrosarcoma associated gene 1
DNAJC16	DnaJ heat shock protein family
ROR2	receptor tyrosine kinase like orphan receptor 2
DDR2	discoidin domain receptor tyrosine kinase 2
PCDHB15	protocadherin beta 15
PCDHB14	protocadherin beta 14
PCDHB13	protocadherin beta 13
CAPN6	calpain 6
PCDHB12	protocadherin beta 12
PCDHB11	protocadherin beta 11
PCDHB10	protocadherin beta 10
PCDHB9	protocadherin beta 9
HGSNAT	heparan-alpha-glucosaminide N-acetyltransferase
HNF1A-AS1	HNF1A antisense RNA 1
PCDHB7	protocadherin beta 7
PSD3	pleckstrin and Sec7 domain containing 3
PCDHB6	protocadherin beta 6
PCDHB3	protocadherin beta 3
RAET1G	retinoic acid early transcript 1G
GRB14	growth factor receptor bound protein 14
ESM1	endothelial cell specific molecule 1
GRIA3	glutamate ionotropic receptor AMPA type subunit 3
PLCD4	phospholipase C delta 4
TMEM119	transmembrane protein 119
GRIK4	glutamate ionotropic receptor kainate type subunit 4
GRIN2A	glutamate ionotropic receptor NMDA type subunit 2A
ADAMTS5	ADAM metallopeptidase with thrombospondin type 1 motif 5
NR3C1	nuclear receptor subfamily 3 group C member 1
RUNX1T1	RUNX1 partner transcriptional co-repressor 1
SLC7A7	solute carrier family 7 member 7
VWCE	von Willebrand factor C and EGF domains
PRDM4	PR/SET domain 4
NXN	nucleoredoxin
OGN	osteoglycin
NR2F1	nuclear receptor subfamily 2 group F member 1
NR2F2	nuclear receptor subfamily 2 group F member 2
CLDN2	claudin 2
TFDP1	transcription factor Dp-1
ZFPM2	zinc finger protein, FOG family member 2
CHST8	carbohydrate sulfotransferase 8
ITIH5	inter-alpha-trypsin inhibitor heavy chain 5
RP9P	RP9 pseudogene
TBC1D8	TBC1 domain family member 8
TGFB2	transforming growth factor beta 2
FMNL3	formin like 3
GREM2	gremlin 2, DAN family BMP antagonist
SLC7A8	solute carrier family 7 member 8
TPSD1	tryptase delta 1
RSPO3	R-spondin 3
GXYLT2	glucoside xylosyltransferase 2
COL18A1	collagen type XVIII alpha 1 chain
CD1C	CD1c molecule
CD1E	CD1e molecule
SH3PXD2B	SH3 and PX domains 2B
THBS2	thrombospondin 2
CDH24	cadherin 24
TOMM20L	translocase of outer mitochondrial membrane 20 like
AFAP1	actin filament associated protein 1
ARL10	ADP ribosylation factor like GTPase 10
LOC613266	uncharacterized LOC613266
ANGPTL2	angiopoietin like 2
THRB	thyroid hormone receptor beta
THY1	Thy-1 cell surface antigen
GUCY1A2	guanylate cyclase 1 soluble subunit alpha 2
MTMR14	myotubularin related protein 14
PLXDC2	plexin domain containing 2
ADAMTS7	ADAM metallopeptidase with thrombospondin type 1 motif 7
GUCY1A1	guanylate cyclase 1 soluble subunit alpha 1
ADAMTS6	ADAM metallopeptidase with thrombospondin type 1 motif 6
GPR137C	G protein-coupled receptor 137C
GUCY1B1	guanylate cyclase 1 soluble subunit beta 1
LZTS1	leucine zipper tumor suppressor 1
SAMD11	sterile alpha motif domain containing 11
MAP4K5	mitogen-activated protein kinase kinase kinase kinase 5
TRAPPC3L	trafficking protein particle complex subunit 3L
TLE2	TLE family member 2, transcriptional corepressor
SIGLEC6	sialic acid binding Ig like lectin 6
ZNF436	zinc finger protein 436
CD34	CD34 molecule
SCARB2	scavenger receptor class B member 2
TLR2	toll like receptor 2
TLR4	toll like receptor 4
H1-0	H1.0 linker histone
SERTAD4	SERTA domain containing 4
TREM2	triggering receptor expressed on myeloid cells 2
CD47	CD47 molecule
PAK3	p21
PALM	paralemmin
CPXM1	carboxypeptidase X, M14 family member 1
HAAO	3-hydroxyanthranilate 3,4-dioxygenase
PAM	peptidylglycine alpha-amidating monooxygenase
MACF1	microtubule actin crosslinking factor 1
WDR45B	WD repeat domain 45B
ANKRD24	ankyrin repeat domain 24
LOC100128288	uncharacterized LOC100128288
HAL	histidine ammonia-lyase
PBX1	PBX homeobox 1
PBX3	PBX homeobox 3
XKRX	XK related X-linked
PCDH7	protocadherin 7
KCNAB3	potassium voltage-gated channel subfamily A regulatory beta subunit 3
CDH6	cadherin 6
PRDM6	PR/SET domain 6
ADAT1	adenosine deaminase tRNA specific 1
DCLK1	doublecortin like kinase 1
CDH11	cadherin 11
HCLS1	hematopoietic cell-specific Lyn substrate 1
CDH15	cadherin 15
TP53BP1	tumor protein p53 binding protein 1
RBFOX2	RNA binding fox-1 homolog 2
HDC	histidine decarboxylase
LILRA4	leukocyte immunoglobulin like receptor A4
TPD52L1	TPD52 like 1
CDK6	cyclin dependent kinase 6
PCOLCE	procollagen C-endopeptidase enhancer
SHISA3	shisa family member 3
RASD2	RASD family member 2
CFH	complement factor H
PCSK5	proprotein convertase subtilisin/kexin type 5
CFHR1	complement factor H related 1
DOK6	docking protein 6
HGF	hepatocyte growth factor
RERG	RAS like estrogen regulated growth inhibitor
KLF12	KLF transcription factor 12
ZNF346	zinc finger protein 346
LSP1P4	LSP1 pseudogene 4
PADI4	peptidyl arginine deiminase 4
CMTM3	CKLF like MARVEL transmembrane domain containing 3
PDE2A	phosphodiesterase 2A
PDE3A	phosphodiesterase 3A
IGFN1	immunoglobulin like and fibronectin type III domain containing 1
DDAH1	dimethylarginine dimethylaminohydrolase 1
NOG	noggin
TNFAIP8L3	TNF alpha induced protein 8 like 3
PDE9A	phosphodiesterase 9A
SMIM3	small integral membrane protein 3
PDGFA	platelet derived growth factor subunit A
INSYN1	inhibitory synaptic factor 1
TRIO	trio Rho guanine nucleotide exchange factor
PDGFRL	platelet derived growth factor receptor like
OR1J1	olfactory receptor family 1 subfamily J member 1
PDGFRB	platelet derived growth factor receptor beta
RUNDC3B	RUN domain containing 3B
SCARF2	scavenger receptor class F member 2
ATXN7L1	ataxin 7 like 1
TRO	trophinin
ENPP3	ectonucleotide pyrophosphatase/phosphodiesterase 3
CYTH3	cytohesin 3
TRPC5	transient receptor potential cation channel subfamily C member 5
CFTR	CF transmembrane conductance regulator
TRPC6	transient receptor potential cation channel subfamily C member 6
HLF	HLF transcription factor, PAR bZIP family member
VSIG4	V-set and immunoglobulin domain containing 4
CEACAM4	CEA cell adhesion molecule 4
SAV1	salvador family WW domain containing protein 1
DCBLD1	discoidin, CUB and LCCL domain containing 1
PRND	prion like protein doppel
HMGB2	high mobility group box 2
TMPRSS5	transmembrane serine protease 5
RCBTB2	RCC1 and BTB domain containing protein 2
HPSE2	heparanase 2
CHD3	chromodomain helicase DNA binding protein 3
ATP8B1	ATPase phospholipid transporting 8B1
PFKFB1	6-phosphofructo-2-kinase/fructose-2,6-biphosphatase 1
PLA2G2F	phospholipase A2 group IIF
LDOC1	LDOC1 regulator of NFKB signaling
PFKM	phosphofructokinase, muscle
CHN1	chimerin 1
NREP	neuronal regeneration related protein
CHN2	chimerin 2
TUB	TUB bipartite transcription factor
RHOU	ras homolog family member U
B4GALT6	beta-1,4-galactosyltransferase 6
CD163	CD163 molecule
TMEFF2	transmembrane protein with EGF like and two follistatin like domains 2
PGM5	phosphoglucomutase 5
PGR	progesterone receptor
CHRNE	cholinergic receptor nicotinic epsilon subunit
ABCB1	ATP binding cassette subfamily B member 1
TWIST1	twist family bHLH transcription factor 1
SNAP29	synaptosome associated protein 29
HOXA3	homeobox A3
EBF2	EBF transcription factor 2
HOXA4	homeobox A4
ZNF462	zinc finger protein 462
HOXA7	homeobox A7
TYRO3	TYRO3 protein tyrosine kinase
MDK	midkine
TYRP1	tyrosinase related protein 1
CAVIN4	caveolae associated protein 4
NLGN3	neuroligin 3
HOXB3	homeobox B3
PRODH2	proline dehydrogenase 2
ITGBL1	integrin subunit beta like 1
HOXB5	homeobox B5
ZDHHC15	zinc finger DHHC-type palmitoyltransferase 15
HOXB6	homeobox B6
HROB	homologous recombination factor with OB-fold
KCNE4	potassium voltage-gated channel subfamily E regulatory subunit 4
UBE2E2	ubiquitin conjugating enzyme E2 E2
KIAA1549L	KIAA1549 like
HOXD4	homeobox D4
NALCN	sodium leak channel, non-selective
HOXD10	homeobox D10
PRPF40B	pre-mRNA processing factor 40 homolog B
PIK3CB	phosphatidylinositol-4,5-bisphosphate 3-kinase catalytic subunit beta
AMOT	angiomotin
CPT1C	carnitine palmitoyltransferase 1C
RASGRP3	RAS guanyl releasing protein 3
THAP5P1	THAP domain containing 5 pseudogene 1
BLID	BH3-like motif containing, cell death inducer
NMT2	N-myristoyltransferase 2
MOV10L1	Mov10 like RISC complex RNA helicase 1
AMOTL1	angiomotin like 1
SNX10	sorting nexin 10
BHMT2	betaine--homocysteine S-methyltransferase 2
PKD2	polycystin 2, transient receptor potential cation channel
SLC10A6	solute carrier family 10 member 6
PKHD1	PKHD1 ciliary IPT domain containing fibrocystin/polyductin
RAI1	retinoic acid induced 1
CTHRC1	collagen triple helix repeat containing 1
ARMCX6	armadillo repeat containing X-linked 6
PLEKHA5	pleckstrin homology domain containing A5
MT1IP	metallothionein 1I, pseudogene
PLCB4	phospholipase C beta 4
PRR14L	proline rich 14 like
ATXN10	ataxin 10
FLRT2	fibronectin leucine rich transmembrane protein 2
KLK5	kallikrein related peptidase 5
POGLUT2	protein O-glucosyltransferase 2
BACE2	beta-secretase 2
SMOX	spermine oxidase
HILPDA	hypoxia inducible lipid droplet associated
MED7	mediator complex subunit 7
SDR16C5	short chain dehydrogenase/reductase family 16C member 5
SMAP2	small ArfGAP2
MAP4K4	mitogen-activated protein kinase kinase kinase kinase 4
ITM2A	integral membrane protein 2A
PCDH18	protocadherin 18
HOMER3	homer scaffold protein 3
HMGCLL1	3-hydroxymethyl-3-methylglutaryl-CoA lyase like 1
VAV2	vav guanine nucleotide exchange factor 2
HOXA-AS2	HOXA cluster antisense RNA 2
DSE	dermatan sulfate epimerase
CNR1	cannabinoid receptor 1
CNTFR	ciliary neurotrophic factor receptor
CNTN1	contactin 1
IGSF3	immunoglobulin superfamily member 3
COL1A1	collagen type I alpha 1 chain
VEGFA	vascular endothelial growth factor A
COL1A2	collagen type I alpha 2 chain
PMP22	peripheral myelin protein 22
COL2A1	collagen type II alpha 1 chain
COL3A1	collagen type III alpha 1 chain
COL4A1	collagen type IV alpha 1 chain
COL4A2	collagen type IV alpha 2 chain
SLC25A24	solute carrier family 25 member 24
SERHL2	serine hydrolase like 2
COL4A3	collagen type IV alpha 3 chain
EZR	ezrin
CABP1	calcium binding protein 1
VIM	vimentin
COL4A5	collagen type IV alpha 5 chain
FKBP10	FKBP prolyl isomerase 10
COL5A1	collagen type V alpha 1 chain
COL5A2	collagen type V alpha 2 chain
COL6A1	collagen type VI alpha 1 chain
HSPG2	heparan sulfate proteoglycan 2
VLDLR	very low density lipoprotein receptor
COL6A2	collagen type VI alpha 2 chain
COL6A3	collagen type VI alpha 3 chain
MDFIC	MyoD family inhibitor domain containing
OXER1	oxoeicosanoid receptor 1
MXRA5	matrix remodeling associated 5
VSNL1	visinin like 1
TBX4	T-box transcription factor 4
RNF152	ring finger protein 152
COL15A1	collagen type XV alpha 1 chain
COL16A1	collagen type XVI alpha 1 chain
MAGED1	MAGE family member D1
SGTB	small glutamine rich tetratricopeptide repeat co-chaperone beta
CHODL	chondrolectin
HTR4	5-hydroxytryptamine receptor 4
ABI3BP	ABI family member 3 binding protein
PAMR1	peptidase domain containing associated with muscle regeneration 1
CLIP2	CAP-Gly domain containing linker protein 2
PLEKHG4	pleckstrin homology and RhoGEF domain containing G4
SLC31A2	solute carrier family 31 member 2
SLC36A4	solute carrier family 36 member 4
CXorf38	chromosome X open reading frame 38
EEF1AKMT3	EEF1A lysine methyltransferase 3
KRT17P5	keratin 17 pseudogene 5
WNT2	Wnt family member 2
FA2H	fatty acid 2-hydroxylase
WNT5A	Wnt family member 5A
SCAMP1	secretory carrier membrane protein 1
FAT3	FAT atypical cadherin 3
GNPTAB	N-acetylglucosamine-1-phosphate transferase subunits alpha and beta
EFEMP2	EGF containing fibulin extracellular matrix protein 2
CD207	CD207 molecule
WNT11	Wnt family member 11
WT1	WT1 transcription factor
SIGLEC16	sialic acid binding Ig like lectin 16
TP53I3	tumor protein p53 inducible protein 3
ZNF521	zinc finger protein 521
FNDC4	fibronectin type III domain containing 4
DNAJC18	DnaJ heat shock protein family
XG	Xg glycoprotein
TNFAIP8L1	TNF alpha induced protein 8 like 1
ISL2	ISL LIM homeobox 2
CXCL14	C-X-C motif chemokine ligand 14
CPA3	carboxypeptidase A3
SPATA20	spermatogenesis associated 20
POU3F4	POU class 3 homeobox 4
DELEC1	deleted in esophageal cancer 1
SAMHD1	SAM and HD domain containing deoxynucleoside triphosphate triphosphohydrolase 1
GCSAML	germinal center associated signaling and motility like
GATA5	GATA binding protein 5
VTRNA1-1	vault RNA 1-1
SLC35F1	solute carrier family 35 member F1
C1orf162	chromosome 1 open reading frame 162
KBTBD2	kelch repeat and BTB domain containing 2
FAM171B	family with sequence similarity 171 member B
RFX7	regulatory factor X7
CFI	complement factor I
KANK2	KN motif and ankyrin repeat domains 2
PPIC	peptidylprolyl isomerase C
ADGRA2	adhesion G protein-coupled receptor A2
SLC40A1	solute carrier family 40 member 1
C2CD2	C2 calcium dependent domain containing 2
CRHBP	corticotropin releasing hormone binding protein
RNF227	ring finger protein 227
LINC00310	long intergenic non-protein coding RNA 310
EGFL6	EGF like domain multiple 6
HAPLN1	hyaluronan and proteoglycan link protein 1
ZNF711	zinc finger protein 711
ZNF8	zinc finger protein 8
PCDHB17P	protocadherin beta 17 pseudogene
PPP1R3D	protein phosphatase 1 regulatory subunit 3D
SNED1	sushi, nidogen and EGF like domains 1
C1QL2	complement C1q like 2
CLIP3	CAP-Gly domain containing linker protein 3
MOXD1	monooxygenase DBH like 1
CBLN4	cerebellin 4 precursor
IGF1	insulin like growth factor 1
PPP3CA	protein phosphatase 3 catalytic subunit alpha
SPATS2L	spermatogenesis associated serine rich 2 like
TENM4	teneurin transmembrane protein 4
METTL24	methyltransferase like 24
SNCAIP	synuclein alpha interacting protein
RGS6	regulator of G protein signaling 6
IGFBP7	insulin like growth factor binding protein 7
LACC1	laccase domain containing 1
PRCP	prolylcarboxypeptidase
ELFN1	extracellular leucine rich repeat and fibronectin type III domain containing 1
SH3PXD2A	SH3 and PX domains 2A
PREP	prolyl endopeptidase
PLEKHG3	pleckstrin homology and RhoGEF domain containing G3
SCARA5	scavenger receptor class A member 5
RALGPS1	Ral GEF with PH domain and SH3 binding motif 1
GLCE	glucuronic acid epimerase
HS2ST1	heparan sulfate 2-O-sulfotransferase 1
ZNF746	zinc finger protein 746
RIMS4	regulating synaptic membrane exocytosis 4
CSPG4	chondroitin sulfate proteoglycan 4
CSRP1	cysteine and glycine rich protein 1
ZNF516	zinc finger protein 516
STON2	stonin 2
BTN2A3P	butyrophilin subfamily 2 member A3, pseudogene
CST2	cystatin SA
OSR1	odd-skipped related transcription factor 1
CST4	cystatin S
PLXNA4	plexin A4
CST5	cystatin D
SKOR1	SKI family transcriptional corepressor 1
PITPNM3	PITPNM family member 3
CDYL2	chromodomain Y like 2
KIAA1755	KIAA1755
PRKCD	protein kinase C delta
SLC35F2	solute carrier family 35 member F2
PPIP5K1	diphosphoinositol pentakisphosphate kinase 1
CTBS	chitobiase
PKN2	protein kinase N2
TANC1	tetratricopeptide repeat, ankyrin repeat and coiled-coil containing 1
PRKG1	protein kinase cGMP-dependent 1
MAPK8	mitogen-activated protein kinase 8
MIR218-2	microRNA 218-2
IL17RD	interleukin 17 receptor D
MIR223	microRNA 223
WFDC12	WAP four-disulfide core domain 12
CTSK	cathepsin K
CTSO	cathepsin O
CCDC69	coiled-coil domain containing 69
IL10	interleukin 10
BOC	BOC cell adhesion associated, oncogene regulated
IL11RA	interleukin 11 receptor subunit alpha
B3GNT4	UDP-GlcNAc:betaGal beta-1,3-N-acetylglucosaminyltransferase 4
IL12A	interleukin 12A
GPRASP1	G protein-coupled receptor associated sorting protein 1
IL12RB2	interleukin 12 receptor subunit beta 2
BNC2	basonuclin 2
GLT8D2	glycosyltransferase 8 domain containing 2
LAPTM4A	lysosomal protein transmembrane 4 alpha
ZNF135	zinc finger protein 135
LYPD6	LY6/PLAUR domain containing 6
MASP1	MBL associated serine protease 1
TCEAL7	transcription elongation factor A like 7
ZNF536	zinc finger protein 536
KLK7	kallikrein related peptidase 7
BRINP3	BMP/retinoic acid inducible neural specific 3
HTRA1	HtrA serine peptidase 1
RIPOR2	RHO family interacting cell polarization regulator 2
ARHGAP24	Rho GTPase activating protein 24
GIPC2	GIPC PDZ domain containing family member 2
CYP2C18	cytochrome P450 family 2 subfamily C member 18
PLVAP	plasmalemma vesicle associated protein
GALM	galactose mutarotase
MTMR9LP	myotubularin related protein 9 like, pseudogene
ZNF154	zinc finger protein 154
CDK15	cyclin dependent kinase 15
TSHZ2	teashirt zinc finger homeobox 2
SMDT1	single-pass membrane protein with aspartate rich tail 1
ASPN	asporin
CYP8B1	cytochrome P450 family 8 subfamily B member 1
MT1P3	metallothionein 1 pseudogene 3
PCDHB5	protocadherin beta 5
SYTL2	synaptotagmin like 2
TMEM135	transmembrane protein 135
ARHGEF38	Rho guanine nucleotide exchange factor 38
LINC01140	long intergenic non-protein coding RNA 1140
NKX2-3	NK2 homeobox 3
NDUFA4L2	NDUFA4 mitochondrial complex associated like 2
ITGA6	integrin subunit alpha 6
LAMP5	lysosomal associated membrane protein family member 5
C1GALT1	core 1 synthase, glycoprotein-N-acetylgalactosamine 3-beta-galactosyltransferase 1
GPR63	G protein-coupled receptor 63
IRS1	insulin receptor substrate 1
MARCKSL1	MARCKS like 1
ISG20	interferon stimulated exonuclease gene 20
AIF1L	allograft inflammatory factor 1 like
PALMD	palmdelphin
DBN1	drebrin 1
ITGA9	integrin subunit alpha 9
DCN	decorin
ACE	angiotensin I converting enzyme
PLPPR1	phospholipid phosphatase related 1
PRAG1	PEAK1 related, kinase-activating pseudokinase 1
PMEPA1	prostate transmembrane protein, androgen induced 1
PTGFRN	prostaglandin F2 receptor inhibitor
PTGIS	prostaglandin I2 synthase
AKR1C1	aldo-keto reductase family 1 member C1
ITGB5	integrin subunit beta 5
PTGS1	prostaglandin-endoperoxide synthase 1
AKR1C2	aldo-keto reductase family 1 member C2
ZEB2	zinc finger E-box binding homeobox 2
KRTAP10-1	keratin associated protein 10-1
PXK	PX domain containing serine/threonine kinase like
HEPH	hephaestin
PRTFDC1	phosphoribosyl transferase domain containing 1
MFAP3L	microfibril associated protein 3 like
CABLES1	Cdk5 and Abl enzyme substrate 1
OR1L8	olfactory receptor family 1 subfamily L member 8
PTN	pleiotrophin
STK32A	serine/threonine kinase 32A
KLHL3	kelch like family member 3
COL24A1	collagen type XXIV alpha 1 chain
SSC5D	scavenger receptor cysteine rich family member with 5 domains
FBXW8	F-box and WD repeat domain containing 8
CD82	CD82 molecule
CLEC4F	C-type lectin domain family 4 member F
PTPRD	protein tyrosine phosphatase receptor type D
PXDN	peroxidasin
RHOBTB1	Rho related BTB domain containing 1
PLPPR4	phospholipid phosphatase related 4
IL1R2	interleukin 1 receptor type 2
TMEM178A	transmembrane protein 178A
MRC2	mannose receptor C type 2
ACKR3	atypical chemokine receptor 3
SCG2	secretogranin II
HPS4	HPS4 biogenesis of lysosomal organelles complex 3 subunit 2
ATP2C2	ATPase secretory pathway Ca2+ transporting 2
KCNJ15	potassium inwardly rectifying channel subfamily J member 15
C7orf31	chromosome 7 open reading frame 31
NQO1	NAD
PCDH15	protocadherin related 15
KCNMA1	potassium calcium-activated channel subfamily M alpha 1
PLAAT2	phospholipase A and acyltransferase 2
NADK	NAD kinase
NKPD1	NTPase KAP family P-loop domain containing 1
ZBTB5	zinc finger and BTB domain containing 5
KCNN2	potassium calcium-activated channel subfamily N member 2
TPRX1	tetrapeptide repeat homeobox 1
MIR99AHG	mir-99a-let-7c cluster host gene
SIGLEC17P	sialic acid binding Ig like lectin 17, pseudogene
PYGM	glycogen phosphorylase, muscle associated
SPIN1	spindlin 1
MAFB	MAF bZIP transcription factor B
TSPAN14	tetraspanin 14
C2CD6	C2 calcium dependent domain containing 6
DLX5	distal-less homeobox 5
KIF3C	kinesin family member 3C
TM4SF18	transmembrane 4 L six family member 18
FAM118A	family with sequence similarity 118 member A
DNM1	dynamin 1
KCNK17	potassium two pore domain channel subfamily K member 17
OLIG1	oligodendrocyte transcription factor 1
HS3ST3A1	heparan sulfate-glucosamine 3-sulfotransferase 3A1
KIT	KIT proto-oncogene, receptor tyrosine kinase
KLK1	kallikrein 1
SLC23A2	solute carrier family 23 member 2
DNASE1L1	deoxyribonuclease 1 like 1
OR52B2	olfactory receptor family 52 subfamily B member 2
SLC29A4	solute carrier family 29 member 4
TMEM255A	transmembrane protein 255A
FAM118B	family with sequence similarity 118 member B
CDON	cell adhesion associated, oncogene regulated
KIF25	kinesin family member 25
PLD4	phospholipase D family member 4
DNMT3A	DNA methyltransferase 3 alpha
PLSCR4	phospholipid scramblase 4
DOCK1	dedicator of cytokinesis 1
ZNF438	zinc finger protein 438
GALNTL6	polypeptide N-acetylgalactosaminyltransferase like 6
PRSS35	serine protease 35
DOCK3	dedicator of cytokinesis 3
DXO	decapping exoribonuclease
CRISPLD2	cysteine rich secretory protein LCCL domain containing 2
CPA6	carboxypeptidase A6
NDNF	neuron derived neurotrophic factor
KRT1	keratin 1
OGFRL1	opioid growth factor receptor like 1
DPP6	dipeptidyl peptidase like 6
DPT	dermatopontin
C1orf54	chromosome 1 open reading frame 54
DPYS	dihydropyrimidinase
IQSEC3	IQ motif and Sec7 domain ArfGEF 3
FAT4	FAT atypical cadherin 4
DPYSL3	dihydropyrimidinase like 3
NAALAD2	N-acetylated alpha-linked acidic dipeptidase 2
KRT13	keratin 13
WIPI1	WD repeat domain, phosphoinositide interacting 1
ENOX1	ecto-NOX disulfide-thiol exchanger 1
RILPL2	Rab interacting lysosomal protein like 2
RGS7BP	regulator of G protein signaling 7 binding protein
DSC2	desmocollin 2
DSC3	desmocollin 3
UACA	uveal autoantigen with coiled-coil domains and ankyrin repeats
RASGRF2	Ras protein specific guanine nucleotide releasing factor 2
CD248	CD248 molecule
GNE	glucosamine
PLXDC1	plexin domain containing 1
FAM13C	family with sequence similarity 13 member C
KRT19	keratin 19
EBF3	EBF transcription factor 3
RBBP7	RB binding protein 7, chromatin remodeling factor
COG7	component of oligomeric golgi complex 7
DTNB	dystrobrevin beta
RBM4B	RNA binding motif protein 4B
RBP5	retinol binding protein 5
KLF3-AS1	KLF3 antisense RNA 1
ECM2	extracellular matrix protein 2
RGL3	ral guanine nucleotide dissociation stimulator like 3
DUSP4	dual specificity phosphatase 4
TUT7	terminal uridylyl transferase 7
PAK5	p21
TTYH2	tweety family member 2
ANO1	anoctamin 1
GJC1	gap junction protein gamma 1
LAMA4	laminin subunit alpha 4
ABCC5	ATP binding cassette subfamily C member 5
RDX	radixin
GJC2	gap junction protein gamma 2
AKIRIN2	akirin 2
HTATSF1P2	HIV-1 Tat specific factor 1 pseudogene 2
CUBN	cubilin
CCDC6	coiled-coil domain containing 6
LOC100131496	uncharacterized LOC100131496
GPC6	glypican 6
PTCHD4	patched domain containing 4
DENND11	DENN domain containing 11
PTPN18	protein tyrosine phosphatase non-receptor type 18
ECM1	extracellular matrix protein 1
EDIL3	EGF like repeats and discoidin domains 3
ADAM12	ADAM metallopeptidase domain 12
PI15	peptidase inhibitor 15
UBR7	ubiquitin protein ligase E3 component n-recognin 7
PLEKHA8P1	pleckstrin homology domain containing A8 pseudogene 1
WDR59	WD repeat domain 59
EDN1	endothelin 1
RGS13	regulator of G protein signaling 13
TSPAN2	tetraspanin 2
EDNRA	endothelin receptor type A
KCTD17	potassium channel tetramerization domain containing 17
PHC2	polyhomeotic homolog 2
SSUH2	ssu-2 homolog
DIPK2B	divergent protein kinase domain 2B
MSRB3	methionine sulfoxide reductase B3
ADAMTS12	ADAM metallopeptidase with thrombospondin type 1 motif 12
ADAMTS10	ADAM metallopeptidase with thrombospondin type 1 motif 10
SCARNA1	small Cajal body-specific RNA 1
OR12D3	olfactory receptor family 12 subfamily D member 3
FAM171A1	family with sequence similarity 171 member A1
BCL6B	BCL6B transcription repressor
ZNF385D	zinc finger protein 385D
EVA1C	eva-1 homolog C
NHSL1	NHS like 1
MFAP5	microfibril associated protein 5
MYOF	myoferlin
SEMA3D	semaphorin 3D
EYS	eyes shut homolog
SSPN	sarcospan
TIMM10B	translocase of inner mitochondrial membrane 10B
MAB21L3	mab-21 like 3
RNASE6	ribonuclease A family member k6
LLGL1	LLGL scribble cell polarity complex component 1
LRRN4CL	LRRN4 C-terminal like
ZFHX4	zinc finger homeobox 4
HMCN1	hemicentin 1
MEGF8	multiple EGF like domains 8
FRMD6	FERM domain containing 6
MEGF9	multiple EGF like domains 9
ADGRG2	adhesion G protein-coupled receptor G2
CDCA7	cell division cycle associated 7
MBNL2	muscleblind like splicing regulator 2
SNORA2B	small nucleolar RNA, H/ACA box 2B
ABI2	abl interactor 2
CLMN	calmin
ANO6	anoctamin 6
VWA5A	von Willebrand factor A domain containing 5A
VANGL1	VANGL planar cell polarity protein 1
LOXL1	lysyl oxidase like 1
LPAR6	lysophosphatidic acid receptor 6
LOXL2	lysyl oxidase like 2
MACO1	macoilin 1
SNORA80E	small nucleolar RNA, H/ACA box 80E
RAVER2	ribonucleoprotein, PTB binding 2
VASH2	vasohibin 2
ZC3HAV1L	zinc finger CCCH-type containing, antiviral 1 like
SNX18	sorting nexin 18
KANK4	KN motif and ankyrin repeat domains 4
LRP4	LDL receptor related protein 4
SNORA60	small nucleolar RNA, H/ACA box 60
LHFPL2	LHFPL tetraspan subfamily member 2
KIRREL1	kirre like nephrin family adhesion molecule 1
ROBO1	roundabout guidance receptor 1
ROBO2	roundabout guidance receptor 2
CERCAM	cerebral endothelial cell adhesion molecule
LSAMP	limbic system associated membrane protein
SNORD46	small nucleolar RNA, C/D box 46
TSHZ1	teashirt zinc finger homeobox 1
CYP4F3	cytochrome P450 family 4 subfamily F member 3
LTBP1	latent transforming growth factor beta binding protein 1
LTBP2	latent transforming growth factor beta binding protein 2
TMEM35A	transmembrane protein 35A
LUM	lumican
CCDC102B	coiled-coil domain containing 102B
AADAT	aminoadipate aminotransferase
PRR34	PRR34 long non-coding RNA
LRMDA	leucine rich melanocyte differentiation associated
ENDOG	endonuclease G
PRG4	proteoglycan 4
ENPEP	glutamyl aminopeptidase
DCXR	dicarbonyl and L-xylulose reductase
SLC29A1	solute carrier family 29 member 1
ZNF443	zinc finger protein 443
LRRC36	leucine rich repeat containing 36
MCOLN3	mucolipin TRP cation channel 3
EPB41L1	erythrocyte membrane protein band 4.1 like 1
STX6	syntaxin 6
SMAD1	SMAD family member 1
SMAD3	SMAD family member 3
EPHA3	EPH receptor A3
LRRC17	leucine rich repeat containing 17
EPHA4	EPH receptor A4
PLCE1	phospholipase C epsilon 1
ARMH4	armadillo like helical domain containing 4
ZNF662	zinc finger protein 662
EPHB1	EPH receptor B1
C8orf31	Long intergenic non-protein coding RNA 2904
MICALCL	MICAL C-terminal like
BHLHB9	G protein-coupled receptor associated sorting protein family member 3
SLC26A10	solute carrier family 26 member 10
C12orf66	KICSTOR subunit 2
FAM214B	Atos Homolog B
GPR1	G-Protein Coupled Receptor 1
