# Supplementary material for: Bioinformatics analysis of the immune cell infiltration characteristics and correlation with crucial diagnostic markers in pulmonary arterial hypertension
Source: BMC Pulm Med. 2023 Aug 15;23:300. doi: 10.1186/s12890-023-02584-4 (PMC10428559; doi:10.1186/s12890-023-02584-4)
Supplement: Supplementary file 1 — Additional file 1: Figure S1. PCA plots of three datasets before and after batch correction. Figure S2. The PCA plot of immune cells between PAH and control in GSE117261 dataset. Figure S3. Heatmap of 17 feature genes in GSE113439 and GSE53408 datasets. Figure S4. The ROC of 17 genes in GSE117261. Table S1. Details of the DEGs in the dataset GSE117261. Table S2. Identification of seventeen characteristic genes of PAH using LASSO regression algorithm. Table S3. The genes in the dark olive green module by WGCNA. Table S4. The genes in the dark green module by WGCNA. [file 12890_2023_2584_MOESM1_ESM.zip › Supplementary material/Table S4.xlsx]

## Sheet: list_B5D0986B8D2D1683256078672
Table S4 The genes in the dark green module by WGCNA
Gene symbol	Name
DPF1	double PHD fingers 1
CLUHP3	clustered mitochondria homolog pseudogene 3
RALGAPA1	Ral GTPase activating protein catalytic subunit alpha 1
AARS1	alanyl-tRNA synthetase 1
ABCA1	ATP binding cassette subfamily A member 1
BTBD6	BTB domain containing 6
LZTR1	leucine zipper like post translational regulator 1
KCNH8	potassium voltage-gated channel subfamily H member 8
ESS2	ess-2 splicing factor homolog
ABR	ABR activator of RhoGEF and GTPase
GTPBP6	GTP binding protein 6
ACADL	acyl-CoA dehydrogenase long chain
ACADS	acyl-CoA dehydrogenase short chain
TRARG1	trafficking regulator of GLUT4
ACADVL	acyl-CoA dehydrogenase very long chain
ACAT2	acetyl-CoA acetyltransferase 2
ACLY	ATP citrate lyase
HS6ST2	heparan sulfate 6-O-sulfotransferase 2
ACO1	aconitase 1
RBM10	RNA binding motif protein 10
ACO2	aconitase 2
SMC1A	structural maintenance of chromosomes 1A
ACOX1	acyl-CoA oxidase 1
ACP2	acid phosphatase 2, lysosomal
ACP5	acid phosphatase 5, tartrate resistant
ACP3	acid phosphatase 3
ASCL5	achaete-scute family bHLH transcription factor 5
ACTA1	actin alpha 1, skeletal muscle
HDX	highly divergent homeobox
EMILIN3	elastin microfibril interfacer 3
UBL4A	ubiquitin like 4A
ACTN4	actinin alpha 4
ACTN2	actinin alpha 2
ACOT4	acyl-CoA thioesterase 4
TMEM215	transmembrane protein 215
KDM5D	lysine demethylase 5D
ZSWIM1	zinc finger SWIM-type containing 1
USP9Y	ubiquitin specific peptidase 9 Y-linked
MBD6	methyl-CpG binding domain protein 6
ARID1A	AT-rich interaction domain 1A
DYSF	dysferlin
COLQ	collagen like tail subunit of asymmetric acetylcholinesterase
ADAM8	ADAM metallopeptidase domain 8
BIRC6	baculoviral IAP repeat containing 6
ADARB2	adenosine deaminase RNA specific B2
REXO1	RNA exonuclease 1 homolog
ADCY7	adenylate cyclase 7
STRIP2	striatin interacting protein 2
TBC1D24	TBC1 domain family member 24
BAP1	BRCA1 associated protein 1
LRRC47	leucine rich repeat containing 47
ERMN	ermin
CSPG4P5	chondroitin sulfate proteoglycan 4 pseudogene 5
CROCCP3	CROCC pseudogene 3
FZD7	frizzled class receptor 7
CCR2	C-C motif chemokine receptor 2
ADORA1	adenosine A1 receptor
PRR12	proline rich 12
PLEKHG1	pleckstrin homology and RhoGEF domain containing G1
ADORA2B	adenosine A2b receptor
PARP1	poly
ESYT2	extended synaptotagmin 2
ADRA1D	adrenoceptor alpha 1D
ARID1B	AT-rich interaction domain 1B
RIMKLB	ribosomal modification protein rimK like family member B
BEND6	BEN domain containing 6
GRK2	G protein-coupled receptor kinase 2
OTULIN	OTU deubiquitinase with linear linkage specificity
PPP4R3C	protein phosphatase 4 regulatory subunit 3C
ADSL	adenylosuccinate lyase
CEACAM21	CEA cell adhesion molecule 21
SLC24A4	solute carrier family 24 member 4
AP2A1	adaptor related protein complex 2 subunit alpha 1
AP1B1	adaptor related protein complex 1 subunit beta 1
CASKIN2	CASK interacting protein 2
SERINC1	serine incorporator 1
AFG3L1P	AFG3 like matrix AAA peptidase subunit 1, pseudogene
AFP	alpha fetoprotein
H4C7	H4 clustered histone 7
SRGAP1	SLIT-ROBO Rho GTPase activating protein 1
H4C14	H4 clustered histone 14
DEFB124	defensin beta 124
PCDH19	protocadherin 19
MAD1L1	mitotic arrest deficient 1 like 1
WASIR2	WASH and IL9R antisense RNA 2
AHCY	adenosylhomocysteinase
KIAA1328	KIAA1328
OSBPL11	oxysterol binding protein like 11
OR1G1	olfactory receptor family 1 subfamily G member 1
AIF1	allograft inflammatory factor 1
OR3A3	olfactory receptor family 3 subfamily A member 3
TAOK1	TAO kinase 1
NCEH1	neutral cholesterol ester hydrolase 1
NLGN2	neuroligin 2
ALAS1	5'-aminolevulinate synthase 1
CCDC97	coiled-coil domain containing 97
ALB	albumin
ALCAM	activated leukocyte cell adhesion molecule
THAP3	THAP domain containing 3
ATP6V0D2	ATPase H+ transporting V0 subunit d2
ABCD1	ATP binding cassette subfamily D member 1
ALDH1A1	aldehyde dehydrogenase 1 family member A1
ZNF319	zinc finger protein 319
ALDOA	aldolase, fructose-bisphosphate A
ZNF160	zinc finger protein 160
ALDOAP2	ALDOA pseudogene 2
MARCHF4	membrane associated ring-CH-type finger 4
ALDOC	aldolase, fructose-bisphosphate C
AKR1B1	aldo-keto reductase family 1 member B
SNORD116-29	small nucleolar RNA, C/D box 116-29
ZNF548	zinc finger protein 548
SMIM19	small integral membrane protein 19
TMEM181	transmembrane protein 181
CTU1	cytosolic thiouridylase subunit 1
ARHGAP21	Rho GTPase activating protein 21
ALOX5	arachidonate 5-lipoxygenase
PPM1N	protein phosphatase, Mg2+/Mn2+ dependent 1N
CFAP97	cilia and flagella associated protein 97
RIC1	RIC1 homolog, RAB6A GEF complex partner 1
RASAL1	RAS protein activator like 1
KLC3	kinesin light chain 3
BEGAIN	brain enriched guanylate kinase associated
DUSP11	dual specificity phosphatase 11
DHX16	DEAH-box helicase 16
CUL4A	cullin 4A
AMBP	alpha-1-microglobulin/bikunin precursor
PITPNM2	phosphatidylinositol transfer protein membrane associated 2
LYPD4	LY6/PLAUR domain containing 4
SLAIN2	SLAIN motif family member 2
CUL1	cullin 1
FOXN1	forkhead box N1
DCAF15	DDB1 and CUL4 associated factor 15
SAMD1	sterile alpha motif domain containing 1
ILF3-DT	ILF3 divergent transcript
ZNF492	zinc finger protein 492
SUPT3H	SPT3 homolog, SAGA and STAGA complex component
AMPD3	adenosine monophosphate deaminase 3
VPS18	VPS18 core subunit of CORVET and HOPS complexes
AMPH	amphiphysin
BIN1	bridging integrator 1
FKBP6	FKBP prolyl isomerase family member 6
LRFN1	leucine rich repeat and fibronectin type III domain containing 1
SORBS2	sorbin and SH3 domain containing 2
ZFAT	zinc finger and AT-hook domain containing
OGT	O-linked N-acetylglucosamine
DPP10	dipeptidyl peptidase like 10
ANGPT1	angiopoietin 1
GPR65	G protein-coupled receptor 65
AAK1	AP2 associated kinase 1
ANK3	ankyrin 3
OFD1	OFD1 centriole and centriolar satellite protein
EP400	E1A binding protein p400
ANPEP	alanyl aminopeptidase, membrane
FGD2	FYVE, RhoGEF and PH domain containing 2
SLC25A5	solute carrier family 25 member 5
C6orf89	chromosome 6 open reading frame 89
IFT20	intraflagellar transport 20
LYZL4	lysozyme like 4
RANBP3	RAN binding protein 3
ANXA4	annexin A4
PPFIA1	PTPRF interacting protein alpha 1
ANXA5	annexin A5
ANXA6	annexin A6
UVSSA	UV stimulated scaffold protein A
CNTNAP1	contactin associated protein 1
LEMD2	LEM domain nuclear envelope protein 2
NIPSNAP1	nipsnap homolog 1
PHRF1	PHD and ring finger domains 1
APAF1	apoptotic peptidase activating factor 1
KCNAB2	potassium voltage-gated channel subfamily A regulatory beta subunit 2
ZBTB9	zinc finger and BTB domain containing 9
IKBKG	inhibitor of nuclear factor kappa B kinase regulatory subunit gamma
LMO7DN	LMO7 downstream neighbor
APEH	acylaminoacyl-peptide hydrolase
ZNF622	zinc finger protein 622
APEX1	apurinic/apyrimidinic endodeoxyribonuclease 1
BEND3	BEN domain containing 3
BIRC2	baculoviral IAP repeat containing 2
DGKZ	diacylglycerol kinase zeta
DGKE	diacylglycerol kinase epsilon
ALS2	alsin Rho guanine nucleotide exchange factor ALS2
CHD8	chromodomain helicase DNA binding protein 8
DDO	D-aspartate oxidase
CST7	cystatin F
APOB	apolipoprotein B
ZDBF2	zinc finger DBF-type containing 2
APOC1	apolipoprotein C1
CBX4	chromobox 4
AMER3	APC membrane recruitment protein 3
CAMK1	calcium/calmodulin dependent protein kinase I
MAGEE1	MAGE family member E1
APOE	apolipoprotein E
ZNF317	zinc finger protein 317
UBE2MP1	ubiquitin conjugating enzyme E2 M pseudogene 1
USP37	ubiquitin specific peptidase 37
SHTN1	shootin 1
ZNF784	zinc finger protein 784
TTTY10	testis-specific transcript, Y-linked 10
WDFY4	WDFY family member 4
DENND1A	DENN domain containing 1A
C6orf136	chromosome 6 open reading frame 136
CCDC61	coiled-coil domain containing 61
CDC14B	cell division cycle 14B
DNM1P46	dynamin 1 pseudogene 46
AQP7	aquaporin 7
SLC7A14	solute carrier family 7 member 14
TXLNGY	taxilin gamma pseudogene, Y-linked
KIAA1614	KIAA1614
AQP9	aquaporin 9
ZNF529	zinc finger protein 529
DEGS1	delta 4-desaturase, sphingolipid 1
ARAF	A-Raf proto-oncogene, serine/threonine kinase
THOC5	THO complex subunit 5
KMO	kynurenine 3-monooxygenase
ARCN1	archain 1
YARS1	tyrosyl-tRNA synthetase 1
PPP4R4	protein phosphatase 4 regulatory subunit 4
ANO8	anoctamin 8
ARF1	ADP ribosylation factor 1
GPR107	G protein-coupled receptor 107
TMEM263	transmembrane protein 263
MKNK1	MAPK interacting serine/threonine kinase 1
KHSRP	KH-type splicing regulatory protein
ARF4	ADP ribosylation factor 4
ARF6	ADP ribosylation factor 6
ARG2	arginase 2
ANKRD36B	ankyrin repeat domain 36B
SPTBN4	spectrin beta, non-erythrocytic 4
RHOA	ras homolog family member A
RHOC	ras homolog family member C
RHOG	ras homolog family member G
ARHGAP1	Rho GTPase activating protein 1
ARHGAP4	Rho GTPase activating protein 4
ARHGDIB	Rho GDP dissociation inhibitor beta
WFDC13	WAP four-disulfide core domain 13
CHCHD4	coiled-coil-helix-coiled-coil-helix domain containing 4
LOC100131943	uncharacterized LOC100131943
TARS3	threonyl-tRNA synthetase 3
ZDHHC24	zinc finger DHHC-type containing 24
ARRB2	arrestin beta 2
CCDC124	coiled-coil domain containing 124
ARSB	arylsulfatase B
SHF	Src homology 2 domain containing F
STS	steroid sulfatase
TRIB3	tribbles pseudokinase 3
ART1	ADP-ribosyltransferase 1
HAUS1	HAUS augmin like complex subunit 1
PLPP1	phospholipid phosphatase 1
ART4	ADP-ribosyltransferase 4
STC2	stanniocalcin 2
LINC00173	long intergenic non-protein coding RNA 173
ASCL1	achaete-scute family bHLH transcription factor 1
RFXANK	regulatory factor X associated ankyrin containing protein
ASGR2	asialoglycoprotein receptor 2
GET3	guided entry of tail-anchored proteins factor 3, ATPase
PLEKHA3	pleckstrin homology domain containing A3
RNASET2	ribonuclease T2
CAPRIN2	caprin family member 2
ASS1	argininosuccinate synthase 1
AACS	acetoacetyl-CoA synthetase
MTLN	mitoregulin
SUGP1	SURP and G-patch domain containing 1
ZBTB10	zinc finger and BTB domain containing 10
PTCH2	patched 2
ABCB11	ATP binding cassette subfamily B member 11
DDRGK1	DDRGK domain containing 1
CCAR2	cell cycle and apoptosis regulator 2
DDX3Y	DEAD-box helicase 3 Y-linked
TNKS	tankyrase
ALDH4A1	aldehyde dehydrogenase 4 family member A1
CHID1	chitinase domain containing 1
ATIC	5-aminoimidazole-4-carboxamide ribonucleotide formyltransferase/IMP cyclohydrolase
EIF3D	eukaryotic translation initiation factor 3 subunit D
LRRN4	leucine rich repeat neuronal 4
CRYBG3	crystallin beta-gamma domain containing 3
LSM2	LSM2 homolog, U6 small nuclear RNA and mRNA degradation associated
KDM1B	lysine demethylase 1B
EIF3I	eukaryotic translation initiation factor 3 subunit I
ATP1A2	ATPase Na+/K+ transporting subunit alpha 2
ATP1A3	ATPase Na+/K+ transporting subunit alpha 3
EIF4G3	eukaryotic translation initiation factor 4 gamma 3
ZP4	zona pellucida glycoprotein 4
STX10	syntaxin 10
BECN1	beclin 1
ATP2A1	ATPase sarcoplasmic/endoplasmic reticulum Ca2+ transporting 1
ATP2A2	ATPase sarcoplasmic/endoplasmic reticulum Ca2+ transporting 2
MARCO	macrophage receptor with collagenous structure
ZNF583	zinc finger protein 583
ATP5F1A	ATP synthase F1 subunit alpha
CDC23	cell division cycle 23
S1PR4	sphingosine-1-phosphate receptor 4
ATP5F1B	ATP synthase F1 subunit beta
B4GALT2	beta-1,4-galactosyltransferase 2
B3GALT4	beta-1,3-galactosyltransferase 4
ATP5F1D	ATP synthase F1 subunit delta
B3GALT2	beta-1,3-galactosyltransferase 2
ATP5MC1	ATP synthase membrane subunit c locus 1
CHP1P2	CHP1 pseudogene 2
UBR1	ubiquitin protein ligase E3 component n-recognin 1
ABCC3	ATP binding cassette subfamily C member 3
MIR148B	microRNA 148b
ATP6V1A	ATPase H+ transporting V1 subunit A
MIR133B	microRNA 133b
TRADD	TNFRSF1A associated via death domain
ATP6V1B1	ATPase H+ transporting V1 subunit B1
ATP6V1B2	ATPase H+ transporting V1 subunit B2
ATP6V0C	ATPase H+ transporting V0 subunit c
MIR331	microRNA 331
ATP6V1E1	ATPase H+ transporting V1 subunit E1
DPY19L3	dpy-19 like C-mannosyltransferase 3
ATP6V0A1	ATPase H+ transporting V0 subunit a1
GBF1	golgi brefeldin A resistant guanine nucleotide exchange factor 1
ATP6AP1	ATPase H+ transporting accessory protein 1
LDLRAD2	low density lipoprotein receptor class A domain containing 2
CRADD	CASP2 and RIPK1 domain containing adaptor with death domain
HRK	harakiri, BCL2 interacting protein
AUP1	AUP1 lipid droplet regulating VLDL assembly factor
AVP	arginine vasopressin
TNFSF9	TNF superfamily member 9
AVPR1B	arginine vasopressin receptor 1B
ADAM20	ADAM metallopeptidase domain 20
ADAM18	ADAM metallopeptidase domain 18
ADAM15	ADAM metallopeptidase domain 15
TICAM1	TIR domain containing adaptor molecule 1
PXDC1	PX domain containing 1
BACH1	BTB domain and CNC homolog 1
SERPINB9P1	serpin family B member 9 pseudogene 1
ADGRB1	adhesion G protein-coupled receptor B1
SNAI3-AS1	SNAI3 antisense RNA 1
BAK1	BCL2 antagonist/killer 1
NKX3-2	NK3 homeobox 2
FADD	Fas associated via death domain
DUSP5P1	dual specificity phosphatase 5 pseudogene 1
BAX	BCL2 associated X, apoptosis regulator
NAPA	NSF attachment protein alpha
RAB42	RAB42, member RAS oncogene family
SIGLEC5	sialic acid binding Ig like lectin 5
BCKDHA	branched chain keto acid dehydrogenase E1 subunit alpha
RGS11	regulator of G protein signaling 11
BCL2	BCL2 apoptosis regulator
BCL2A1	BCL2 related protein A1
SLC25A26	solute carrier family 25 member 26
TNFRSF11A	TNF receptor superfamily member 11a
NUDT8	nudix hydrolase 8
PCMTD1	protein-L-isoaspartate
BCL9	BCL9 transcription coactivator
CREG1	cellular repressor of E1A stimulated genes 1
ERVMER34-1	endogenous retrovirus group MER34 member 1, envelope
BCS1L	BCS1 homolog, ubiquinol-cytochrome c reductase complex chaperone
CDKL1	cyclin dependent kinase like 1
BDH1	3-hydroxybutyrate dehydrogenase 1
DPM2	dolichyl-phosphate mannosyltransferase subunit 2, regulatory
HESX1	HESX homeobox 1
CES2	carboxylesterase 2
LIN7A	lin-7 homolog A, crumbs cell polarity complex component
IQGAP1	IQ motif containing GTPase activating protein 1
CEACAM1	CEA cell adhesion molecule 1
PRPS1L1	phosphoribosyl pyrophosphate synthetase 1 like 1
BICD1	BICD cargo adaptor 1
BID	BH3 interacting domain death agonist
GMPS	guanine monophosphate synthase
BLVRB	biliverdin reductase B
BNC1	basonuclin 1
HDAC3	histone deacetylase 3
BMP7	bone morphogenetic protein 7
BMP8B	bone morphogenetic protein 8b
FCGBP	Fc gamma binding protein
STK19	serine/threonine kinase 19
PYGO2	pygopus family PHD finger 2
BPGM	bisphosphoglycerate mutase
ARHGEF7	Rho guanine nucleotide exchange factor 7
BSG	basigin
VNN2	vanin 2
BST1	bone marrow stromal cell antigen 1
CEP95	centrosomal protein 95
SQSTM1	sequestosome 1
GPR149	G protein-coupled receptor 149
BTK	Bruton tyrosine kinase
LOC100132686	uncharacterized LOC100132686
EIF2B4	eukaryotic translation initiation factor 2B subunit delta
EIF2B5	eukaryotic translation initiation factor 2B subunit epsilon
SCAPER	S-phase cyclin A associated protein in the ER
WRAP73	WD repeat containing, antisense to TP73
MTMR3	myotubularin related protein 3
C1QBP	complement C1q binding protein
ERC2-IT1	ERC2 intronic transcript 1
CDC42EP5	CDC42 effector protein 5
C1QA	complement C1q A chain
AP1S2	adaptor related protein complex 1 subunit sigma 2
ACSF3	acyl-CoA synthetase family member 3
C1QB	complement C1q B chain
AP1G2	adaptor related protein complex 1 subunit gamma 2
C1QC	complement C1q C chain
ENDOU	endonuclease, poly
C3	complement C3
C4A	complement C4A
C4BPA	complement component 4 binding protein alpha
WDR90	WD repeat domain 90
TCEAL8	transcription elongation factor A like 8
OSGIN2	oxidative stress induced growth inhibitor family member 2
PHOX2B	paired like homeobox 2B
UHRF2	ubiquitin like with PHD and ring finger domains 2
BRAT1	BRCA1 associated ATM activator 1
MRPL49	mitochondrial ribosomal protein L49
RAB29	RAB29, member RAS oncogene family
FUBP3	far upstream element binding protein 3
DAGLA	diacylglycerol lipase alpha
SDK1	sidekick cell adhesion molecule 1
FMNL1	formin like 1
BTRC	beta-transducin repeat containing E3 ubiquitin protein ligase
LDLRAD4	low density lipoprotein receptor class A domain containing 4
PTTG1IP	PTTG1 interacting protein
ZNF697	zinc finger protein 697
SENP5	SUMO specific peptidase 5
DAGLB	diacylglycerol lipase beta
CA9	carbonic anhydrase 9
RPS4Y2	ribosomal protein S4 Y-linked 2
LINC00905	long intergenic non-protein coding RNA 905
RPL21P44	ribosomal protein L21 pseudogene 44
CACNA1E	calcium voltage-gated channel subunit alpha1 E
CACNA1S	calcium voltage-gated channel subunit alpha1 S
MGAM	maltase-glucoamylase
CHRNA6	cholinergic receptor nicotinic alpha 6 subunit
CACNA2D1	calcium voltage-gated channel auxiliary subunit alpha2delta 1
P4HA2	prolyl 4-hydroxylase subunit alpha 2
CACNB1	calcium voltage-gated channel auxiliary subunit beta 1
CACNB2	calcium voltage-gated channel auxiliary subunit beta 2
WASL	WASP like actin nucleation promoting factor
LURAP1	leucine rich adaptor protein 1
SLC25A20	solute carrier family 25 member 20
CAD	carbamoyl-phosphate synthetase 2, aspartate transcarbamylase, and dihydroorotase
PLOD3	procollagen-lysine,2-oxoglutarate 5-dioxygenase 3
RPS6KA4	ribosomal protein S6 kinase A4
S100G	S100 calcium binding protein G
CALCA	calcitonin related polypeptide alpha
CALCR	calcitonin receptor
ZNF569	zinc finger protein 569
CALM3	calmodulin 3
PTBP2	polypyrimidine tract binding protein 2
CALR	calreticulin
NEUROD4	neuronal differentiation 4
CAMLG	calcium modulating ligand
ZNF689	zinc finger protein 689
TRIM41	tripartite motif containing 41
CANX	calnexin
LYG2	lysozyme g2
CAPG	capping actin protein, gelsolin like
CAPN1	calpain 1
CAPNS1	calpain small subunit 1
MPZL1	myelin protein zero like 1
VSTM2A	V-set and transmembrane domain containing 2A
CAPZB	capping actin protein of muscle Z-line subunit beta
OR6C3	olfactory receptor family 6 subfamily C member 3
CARS1	cysteinyl-tRNA synthetase 1
CASP2	caspase 2
CASP5	caspase 5
CCRL2	C-C motif chemokine receptor like 2
ATP13A5	ATPase 13A5
CXCL16	C-X-C motif chemokine ligand 16
TMEM207	transmembrane protein 207
C1orf74	chromosome 1 open reading frame 74
SPAG9	sperm associated antigen 9
BTAF1	B-TFIID TATA-box binding protein associated factor 1
DOK2	docking protein 2
RILPL1	Rab interacting lysosomal protein like 1
PSTPIP1	proline-serine-threonine phosphatase interacting protein 1
MAP7	microtubule associated protein 7
NFS1	NFS1 cysteine desulfurase
CBFA2T3	CBFA2/RUNX1 partner transcriptional co-repressor 3
SLC7A6	solute carrier family 7 member 6
CBL	Cbl proto-oncogene
SERPINH1	serpin family H member 1
LCE1C	late cornified envelope 1C
NAALADL2	N-acetylated alpha-linked acidic dipeptidase like 2
CBR1	carbonyl reductase 1
ZNF251	zinc finger protein 251
CBR3	carbonyl reductase 3
CLDN12	claudin 12
LCE3A	late cornified envelope 3A
DIRAS3	DIRAS family GTPase 3
LCE2A	late cornified envelope 2A
TMED4	transmembrane p24 trafficking protein 4
EIF1AY	eukaryotic translation initiation factor 1A Y-linked
TMSB4Y	thymosin beta 4 Y-linked
SHISA9	shisa family member 9
SART1	spliceosome associated factor 1, recruiter of U4/U6.U5 tri-snRNP
DNAJA3	DnaJ heat shock protein family
UNC119	unc-119 lipid binding chaperone
CCNH	cyclin H
CCNT1	cyclin T1
PRSS29P	serine protease 29, pseudogene
CD1A	CD1a molecule
CD1D	CD1d molecule
MTMR7	myotubularin related protein 7
CD4	CD4 molecule
LATS1	large tumor suppressor kinase 1
ATP6V0D1	ATPase H+ transporting V0 subunit d1
DPP9	dipeptidyl peptidase 9
SLC16A6	solute carrier family 16 member 6
CD9	CD9 molecule
CD14	CD14 molecule
SLC16A4	solute carrier family 16 member 4
TAMM41	TAM41 mitochondrial translocator assembly and maintenance homolog
SLC16A3	solute carrier family 16 member 3
ZDHHC23	zinc finger DHHC-type palmitoyltransferase 23
CD22	CD22 molecule
P2RX6	purinergic receptor P2X 6
FAM50A	family with sequence similarity 50 member A
AIFM1	apoptosis inducing factor mitochondria associated 1
KCNQ4	potassium voltage-gated channel subfamily Q member 4
TNFRSF8	TNF receptor superfamily member 8
AP5B1	adaptor related protein complex 5 subunit beta 1
CD33	CD33 molecule
ARHGEF1	Rho guanine nucleotide exchange factor 1
LINC00315	long intergenic non-protein coding RNA 315
SCARB1	scavenger receptor class B member 1
CD37	CD37 molecule
ENTPD1	ectonucleoside triphosphate diphosphohydrolase 1
RN7SL737P	RNA, 7SL, cytoplasmic 737, pseudogene
ENTPD6	ectonucleoside triphosphate diphosphohydrolase 6
LCE5A	late cornified envelope 5A
ENTPD5	ectonucleoside triphosphate diphosphohydrolase 5
CTDP1	CTD phosphatase subunit 1
SAMD13	sterile alpha motif domain containing 13
CD53	CD53 molecule
CD58	CD58 molecule
PCSK7	proprotein convertase subtilisin/kexin type 7
CD63	CD63 molecule
ZNF814	zinc finger protein 814
CD68	CD68 molecule
TMSB10	thymosin beta 10
ADGRE5	adhesion G protein-coupled receptor E5
LPAR2	lysophosphatidic acid receptor 2
CDA	cytidine deaminase
MTURN	maturin, neural progenitor differentiation regulator homolog
MAP3K13	mitogen-activated protein kinase kinase kinase 13
HTR3B	5-hydroxytryptamine receptor 3B
LRBA	LPS responsive beige-like anchor protein
RASSF9	Ras association domain family member 9
LONRF2	LON peptidase N-terminal domain and ring finger 2
CDC25B	cell division cycle 25B
CDC42	cell division cycle 42
DEDD	death effector domain containing
CDH4	cadherin 4
MIR485	microRNA 485
REXO1L1P	REXO1 like 1, pseudogene
CDH7	cadherin 7
CDH9	cadherin 9
HACD1	3-hydroxyacyl-CoA dehydratase 1
ZNF682	zinc finger protein 682
SOWAHB	sosondowah ankyrin repeat domain family member B
CDH12	cadherin 12
CDH16	cadherin 16
LRRFIP2	LRR binding FLII interacting protein 2
IL27	interleukin 27
CDK4	cyclin dependent kinase 4
CDK5	cyclin dependent kinase 5
XPR1	xenotropic and polytropic retrovirus receptor 1
ZNF445	zinc finger protein 445
NRN1L	neuritin 1 like
VAPA	VAMP associated protein A
LRAT	lecithin retinol acyltransferase
DLGAP2	DLG associated protein 2
CDO1	cysteine dioxygenase type 1
KRT26	keratin 26
RASGRP4	RAS guanyl releasing protein 4
TIGD7	tigger transposable element derived 7
RAB11B	RAB11B, member RAS oncogene family
CDR1	cerebellar degeneration related 1
CDS1	CDP-diacylglycerol synthase 1
MUC21	mucin 21, cell surface associated
CD52	CD52 molecule
CDX2	caudal type homeobox 2
CEACAM5	CEA cell adhesion molecule 5
HSP90AB4P	heat shock protein 90 alpha family class B member 4, pseudogene
CELP	carboxyl ester lipase pseudogene
MIR504	microRNA 504
CENPB	centromere protein B
RPS6KA5	ribosomal protein S6 kinase A5
SPATA12	spermatogenesis associated 12
CETN1	centrin 1
KRTAP12-2	keratin associated protein 12-2
STK17B	serine/threonine kinase 17b
ANKRD37	ankyrin repeat domain 37
ARFGAP1	ADP ribosylation factor GTPase activating protein 1
CETP	cholesteryl ester transfer protein
ARL11	ADP ribosylation factor like GTPase 11
MPV17L	MPV17 mitochondrial inner membrane protein like
CFL1	cofilin 1
CFL2	cofilin 2
CTSC	cathepsin C
PPM1M	protein phosphatase, Mg2+/Mn2+ dependent 1M
MED14	mediator complex subunit 14
GPR141	G protein-coupled receptor 141
ADGRG1	adhesion G protein-coupled receptor G1
SRSF11	serine and arginine rich splicing factor 11
ATP6V1F	ATPase H+ transporting V1 subunit F
CHD4	chromodomain helicase DNA binding protein 4
CHI3L1	chitinase 3 like 1
CHIT1	chitinase 1
CHKA	choline kinase alpha
KCNB2	potassium voltage-gated channel subfamily B member 2
SQOR	sulfide quinone oxidoreductase
C3orf49	chromosome 3 open reading frame 49
SRPRB	SRP receptor subunit beta
TRIP4	thyroid hormone receptor interactor 4
CHRM5	cholinergic receptor muscarinic 5
CHRNA1	cholinergic receptor nicotinic alpha 1 subunit
CHRNA3	cholinergic receptor nicotinic alpha 3 subunit
NLRC4	NLR family CARD domain containing 4
TRAPPC1	trafficking protein particle complex subunit 1
GLP2R	glucagon like peptide 2 receptor
EFTUD2	elongation factor Tu GTP binding domain containing 2
ACOD1	aconitate decarboxylase 1
TMCO4	transmembrane and coiled-coil domains 4
NDST3	N-deacetylase and N-sulfotransferase 3
BOD1	biorientation of chromosomes in cell division 1
UBE4A	ubiquitination factor E4A
CACTIN	cactin, spliceosome C complex subunit
DNASE2B	deoxyribonuclease 2 beta
PPIG	peptidylprolyl isomerase G
H1-8	H1.8 linker histone
EPS15L1	epidermal growth factor receptor pathway substrate 15 like 1
LONP1	lon peptidase 1, mitochondrial
NXNL1	nucleoredoxin like 1
RAB28	RAB28, member RAS oncogene family
RBM25	RNA binding motif protein 25
AP2M1	adaptor related protein complex 2 subunit mu 1
NOXO1	NADPH oxidase organizer 1
ADIPOQ	adiponectin, C1Q and collagen domain containing
WIZ	WIZ zinc finger
ABRACL	ABRA C-terminal like
RRAGD	Ras related GTP binding D
MYOZ1	myozenin 1
COX5A	cytochrome c oxidase subunit 5A
CLCN7	chloride voltage-gated channel 7
SLC35F3	solute carrier family 35 member F3
CLCNKA	chloride voltage-gated channel Ka
CLCNKB	chloride voltage-gated channel Kb
ASB6	ankyrin repeat and SOCS box containing 6
ASB9	ankyrin repeat and SOCS box containing 9
SLC22A13	solute carrier family 22 member 13
CIAO1	cytosolic iron-sulfur assembly component 1
TGFBRAP1	transforming growth factor beta receptor associated protein 1
TPP1	tripeptidyl peptidase 1
LINC01405	long intergenic non-protein coding RNA 1405
CD101	CD101 molecule
STOML1	stomatin like 1
RECQL5	RecQ like helicase 5
CLPTM1	CLPTM1 regulator of GABA type A receptor forward trafficking
CLTA	clathrin light chain A
LPXN	leupaxin
CLTB	clathrin light chain B
CMA1	chymase 1
CIZ1	CDKN1A interacting zinc finger protein 1
SNRNP40	small nuclear ribonucleoprotein U5 subunit 40
QPCT	glutaminyl-peptide cyclotransferase
BRI3	brain protein I3
FADS2	fatty acid desaturase 2
DDX23	DEAD-box helicase 23
GCA	grancalcin
ZNF264	zinc finger protein 264
CCR1	C-C motif chemokine receptor 1
GOLGA2P11	GOLGA2 pseudogene 11
NTN1	netrin 1
RHBDD3	rhomboid domain containing 3
ABCG2	ATP binding cassette subfamily G member 2
SAMM50	SAMM50 sorting and assembly machinery component
CCR8	C-C motif chemokine receptor 8
CMKLR1	chemerin chemokine-like receptor 1
LRP5L	LDL receptor related protein 5 like
ARIH1	ariadne RBR E3 ubiquitin protein ligase 1
SCLT1	sodium channel and clathrin linker 1
FBXL2	F-box and leucine rich repeat protein 2
TXN2	thioredoxin 2
ANKRD40	ankyrin repeat domain 40
LY86	lymphocyte antigen 86
MGAT4C	MGAT4 family member C
UAP1L1	UDP-N-acetylglucosamine pyrophosphorylase 1 like 1
NIPBL	NIPBL cohesin loading factor
IGLON5	IgLON family member 5
LILRA5	leukocyte immunoglobulin like receptor A5
HOMER1	homer scaffold protein 1
FHL5	four and a half LIM domains 5
CNN3	calponin 3
ARHGEF6	Rac/Cdc42 guanine nucleotide exchange factor 6
CNP	2',3'-cyclic nucleotide 3' phosphodiesterase
ANKRD26P1	ankyrin repeat domain 26 pseudogene 1
AKAP7	A-kinase anchoring protein 7
DCAF12	DDB1 and CUL4 associated factor 12
EIF4E2	eukaryotic translation initiation factor 4E family member 2
B3GNT6	UDP-GlcNAc:betaGal beta-1,3-N-acetylglucosaminyltransferase 6
ATG5	autophagy related 5
ROCK2	Rho associated coiled-coil containing protein kinase 2
COL4A4	collagen type IV alpha 4 chain
SESTD1	SEC14 and spectrin domain containing 1
PIGL	phosphatidylinositol glycan anchor biosynthesis class L
COL8A2	collagen type VIII alpha 2 chain
COL9A1	collagen type IX alpha 1 chain
PSMF1	proteasome inhibitor subunit 1
ADGRG3	adhesion G protein-coupled receptor G3
COL11A1	collagen type XI alpha 1 chain
TMEM186	transmembrane protein 186
RNF166	ring finger protein 166
CHRDL2	chordin like 2
RPH3AL	rabphilin 3A like
XAGE2	X antigen family member 2
COL19A1	collagen type XIX alpha 1 chain
COMT	catechol-O-methyltransferase
COPA	COPI coat complex subunit alpha
SLC31A1	solute carrier family 31 member 1
RNF19A	ring finger protein 19A, RBR E3 ubiquitin protein ligase
IFFO1	intermediate filament family orphan 1
SPTLC2	serine palmitoyltransferase long chain base subunit 2
GDF15	growth differentiation factor 15
TBPL1	TATA-box binding protein like 1
TMEM158	transmembrane protein 158
RNF185	ring finger protein 185
MPDU1	mannose-P-dolichol utilization defect 1
B3GALNT2	beta-1,3-N-acetylgalactosaminyltransferase 2
PLA2G3	phospholipase A2 group III
MINK1	misshapen like kinase 1
BAG4	BAG cochaperone 4
GMFG	glia maturation factor gamma
PAQR4	progestin and adipoQ receptor family member 4
COX7A1	cytochrome c oxidase subunit 7A1
MYRIP	myosin VIIA and Rab interacting protein
NRG2	neuregulin 2
RAB3D	RAB3D, member RAS oncogene family
GEMIN5	gem nuclear organelle associated protein 5
HS3ST5	heparan sulfate-glucosamine 3-sulfotransferase 5
PTPN23	protein tyrosine phosphatase non-receptor type 23
NOX4	NADPH oxidase 4
COX15	cytochrome c oxidase assembly homolog COX15
NIPSNAP3A	nipsnap homolog 3A
EIF2S3B	eukaryotic translation initiation factor 2 subunit gamma B
BRMS1	BRMS1 transcriptional repressor and anoikis regulator
CPB2	carboxypeptidase B2
GPRC6A	G protein-coupled receptor class C group 6 member A
MACROH2A1	macroH2A.1 histone
CPE	carboxypeptidase E
ZC3H18	zinc finger CCCH-type containing 18
CHD1L	chromodomain helicase DNA binding protein 1 like
CPN1	carboxypeptidase N subunit 1
ZNF385A	zinc finger protein 385A
H6PD	hexose-6-phosphate dehydrogenase/glucose 1-dehydrogenase
IFITM10	interferon induced transmembrane protein 10
SYF2	SYF2 pre-mRNA splicing factor
CPT1A	carnitine palmitoyltransferase 1A
CPT2	carnitine palmitoyltransferase 2
PNKD	PNKD metallo-beta-lactamase domain containing
GOSR2	golgi SNAP receptor complex member 2
CR1	complement C3b/C4b receptor 1
CR1L	complement C3b/C4b receptor 1 like
CRAT	carnitine O-acetyltransferase
ATF6B	activating transcription factor 6 beta
RBM39	RNA binding motif protein 39
CRH	corticotropin releasing hormone
CRIP1	cysteine rich protein 1
PARS2	prolyl-tRNA synthetase 2, mitochondrial
MMACHC	metabolism of cobalamin associated C
CRKL	CRK like proto-oncogene, adaptor protein
AAR2	AAR2 splicing factor
DNTTIP1	deoxynucleotidyltransferase terminal interacting protein 1
CRX	cone-rod homeobox
PDIA4	protein disulfide isomerase family A member 4
VPS9D1	VPS9 domain containing 1
ULK3	unc-51 like kinase 3
ANKRD44	ankyrin repeat domain 44
CRYBB2P1	crystallin beta B2 pseudogene 1
RIN1	Ras and Rab interactor 1
NCOR2	nuclear receptor corepressor 2
GCNT7	glucosaminyl
MBLAC1	metallo-beta-lactamase domain containing 1
RNF7	ring finger protein 7
TBC1D10B	TBC1 domain family member 10B
RNF167	ring finger protein 167
ZNF526	zinc finger protein 526
GORASP2	golgi reassembly stacking protein 2
TKFC	triokinase and FMN cyclase
CS	citrate synthase
MAPK14	mitogen-activated protein kinase 14
GUCA1C	guanylate cyclase activator 1C
NSMF	NMDA receptor synaptonuclear signaling and neuronal migration factor
CSF1R	colony stimulating factor 1 receptor
L3MBTL1	L3MBTL histone methyl-lysine binding protein 1
CSF2RA	colony stimulating factor 2 receptor subunit alpha
RPAP1	RNA polymerase II associated protein 1
CSF2RB	colony stimulating factor 2 receptor subunit beta
SEC24C	SEC24 homolog C, COPII coat complex component
ZNF436-AS1	ZNF436 antisense RNA 1
FAM32A	family with sequence similarity 32 member A
CSF3R	colony stimulating factor 3 receptor
LRP10	LDL receptor related protein 10
TLDC2	TBC/LysM-associated domain containing 2
CSK	C-terminal Src kinase
LRRC3B	leucine rich repeat containing 3B
ZNF718	zinc finger protein 718
IKBKE	inhibitor of nuclear factor kappa B kinase subunit epsilon
CTR9	CTR9 homolog, Paf1/RNA polymerase II complex component
UNC5CL	unc-5 family C-terminal like
ATRNL1	attractin like 1
ZNF451	zinc finger protein 451
CSNK2B	casein kinase 2 beta
UBQLN3	ubiquilin 3
VCAN	versican
SOCS5	suppressor of cytokine signaling 5
SS18L1	SS18L1 subunit of BAF chromatin remodeling complex
MDC1	mediator of DNA damage checkpoint 1
SLC25A10	solute carrier family 25 member 10
LRRTM2	leucine rich repeat transmembrane neuronal 2
CNTNAP2	contactin associated protein 2
KNCN	kinocilin
ZNF432	zinc finger protein 432
CSTB	cystatin B
LHFPL5	LHFPL tetraspan subfamily member 5
CSTF1	cleavage stimulation factor subunit 1
IPO13	importin 13
SENP6	SUMO specific peptidase 6
CSTF2	cleavage stimulation factor subunit 2
ELOVL3	ELOVL fatty acid elongase 3
CALY	calcyon neuron specific vesicular protein
RAB11FIP5	RAB11 family interacting protein 5
NKX2-5	NK2 homeobox 5
DEPDC5	DEP domain containing 5, GATOR1 subcomplex subunit
TGM7	transglutaminase 7
CCN2	cellular communication network factor 2
SLFN11	schlafen family member 11
GREB1	growth regulating estrogen receptor binding 1
CTNNA1	catenin alpha 1
NUP93	nucleoporin 93
ARHGEF4	Rho guanine nucleotide exchange factor 4
CTNS	cystinosin, lysosomal cystine transporter
SLC45A1	solute carrier family 45 member 1
SMCR5	Smith-Magenis syndrome chromosome region, candidate 5
TRAM2	translocation associated membrane protein 2
TBC1D29P	TBC1 domain family member 29, pseudogene
CTSB	cathepsin B
SMCR8	SMCR8-C9orf72 complex subunit
PPP6R2	protein phosphatase 6 regulatory subunit 2
CTSD	cathepsin D
CTSG	cathepsin G
GGA1	golgi associated, gamma adaptin ear containing, ARF binding protein 1
ABHD12	abhydrolase domain containing 12, lysophospholipase
CTSV	cathepsin V
TOR1AIP1	torsin 1A interacting protein 1
USP6NL	USP6 N-terminal like
CTSS	cathepsin S
ADPGK	ADP dependent glucokinase
GLIS1	GLIS family zinc finger 1
NEUROG3	neurogenin 3
CTSZ	cathepsin Z
SZRD1	SUZ RNA binding domain containing 1
SLC25A31	solute carrier family 25 member 31
ECE2	endothelin converting enzyme 2
NOS1AP	nitric oxide synthase 1 adaptor protein
SEMA3E	semaphorin 3E
PYGO1	pygopus family PHD finger 1
ATPAF2	ATP synthase mitochondrial F1 complex assembly factor 2
ZNF646	zinc finger protein 646
TDRD12	tudor domain containing 12
CYBA	cytochrome b-245 alpha chain
SECISBP2L	SECIS binding protein 2 like
CYBB	cytochrome b-245 beta chain
LVRN	laeverin
CYLD	CYLD lysine 63 deubiquitinase
ZNF717	zinc finger protein 717
KRT72	keratin 72
SART3	spliceosome associated factor 3, U4/U6 recycling protein
HDAC9	histone deacetylase 9
PRPF31	pre-mRNA processing factor 31
CYP1B1	cytochrome P450 family 1 subfamily B member 1
SRXN1	sulfiredoxin 1
SETD1A	SET domain containing 1A, histone lysine methyltransferase
TCTN3	tectonic family member 3
RDH8	retinol dehydrogenase 8
TLCD1	TLC domain containing 1
NLRP12	NLR family pyrin domain containing 12
CLSTN3	calsyntenin 3
SLK	STE20 like kinase
SLC36A1	solute carrier family 36 member 1
TRPC4AP	transient receptor potential cation channel subfamily C member 4 associated protein
CYP2C19	cytochrome P450 family 2 subfamily C member 19
DDX59	DEAD-box helicase 59
ZBTB20	zinc finger and BTB domain containing 20
MOGAT1	monoacylglycerol O-acyltransferase 1
FRMPD4	FERM and PDZ domain containing 4
GINM1	glycosylated integral membrane protein 1
MLEC	malectin
IRF2BP1	interferon regulatory factor 2 binding protein 1
SYT12	synaptotagmin 12
CYP2E1	cytochrome P450 family 2 subfamily E member 1
BANF2	BANF family member 2
JADE3	jade family PHD finger 3
EARS2	glutamyl-tRNA synthetase 2, mitochondrial
NAT9	N-acetyltransferase 9
ZNF337	zinc finger protein 337
KIF26A	kinesin family member 26A
RASSF2	Ras association domain family member 2
ABCA12	ATP binding cassette subfamily A member 12
NOC2L	NOC2 like nucleolar associated transcriptional repressor
CYP4A11	cytochrome P450 family 4 subfamily A member 11
TMEM94	transmembrane protein 94
RSL1D1	ribosomal L1 domain containing 1
SNX20	sorting nexin 20
CYP7A1	cytochrome P450 family 7 subfamily A member 1
RRP7BP	ribosomal RNA processing 7 homolog B, pseudogene
LONRF1	LON peptidase N-terminal domain and ring finger 1
CYP11A1	cytochrome P450 family 11 subfamily A member 1
ATG13	autophagy related 13
TM9SF4	transmembrane 9 superfamily member 4
MACROD2-IT1	MACROD2 intronic transcript 1
KIAA0232	KIAA0232
CYP17A1	cytochrome P450 family 17 subfamily A member 1
RC3H1	ring finger and CCCH-type domains 1
MTG2	mitochondrial ribosome associated GTPase 2
CYP21A2	cytochrome P450 family 21 subfamily A member 2
LIN54	lin-54 DREAM MuvB core complex component
DHX38	DEAH-box helicase 38
CYP27A1	cytochrome P450 family 27 subfamily A member 1
CYP27B1	cytochrome P450 family 27 subfamily B member 1
CYP51A1	cytochrome P450 family 51 subfamily A member 1
ISM1	isthmin 1
ACSM1	acyl-CoA synthetase medium chain family member 1
INTS1	integrator complex subunit 1
DAB1	DAB adaptor protein 1
DAB2	DAB adaptor protein 2
DAG1	dystroglycan 1
OR1F2P	olfactory receptor family 1 subfamily F member 2 pseudogene
DAZAP2	DAZ associated protein 2
C20orf173	chromosome 20 open reading frame 173
DAP	death associated protein
TOMM20	translocase of outer mitochondrial membrane 20
OR1C1	olfactory receptor family 1 subfamily C member 1
DAXX	death domain associated protein
ZNF280B	zinc finger protein 280B
PABPC5	poly
SIRPA	signal regulatory protein alpha
GIT2	GIT ArfGAP 2
KEAP1	kelch like ECH associated protein 1
RTBDN	retbindin
CNBD2	cyclic nucleotide binding domain containing 2
CUL7	cullin 7
RBBP8NL	RBBP8 N-terminal like
ARHGEF11	Rho guanine nucleotide exchange factor 11
SNORD116-16	small nucleolar RNA, C/D box 116-16
R3HDML	R3H domain containing like
SNORD116-14	small nucleolar RNA, C/D box 116-14
DCST1	DC-STAMP domain containing 1
SNORD116-15	small nucleolar RNA, C/D box 116-15
TRIM14	tripartite motif containing 14
DCT	dopachrome tautomerase
SNORD116-12	small nucleolar RNA, C/D box 116-12
SNORD116-26	small nucleolar RNA, C/D box 116-26
IL22RA1	interleukin 22 receptor subunit alpha 1
DCX	doublecortin
SNORD116-27	small nucleolar RNA, C/D box 116-27
PGAP6	post-GPI attachment to proteins 6
DDB1	damage specific DNA binding protein 1
SNORD116-25	small nucleolar RNA, C/D box 116-25
LCMT2	leucine carboxyl methyltransferase 2
DDC	dopa decarboxylase
SNORD116-23	small nucleolar RNA, C/D box 116-23
SNORD116-24	small nucleolar RNA, C/D box 116-24
SNORD116-22	small nucleolar RNA, C/D box 116-22
SNORD116-2	small nucleolar RNA, C/D box 116-2
KRTAP10-11	keratin associated protein 10-11
PHGDH	phosphoglycerate dehydrogenase
SNORD116-1	small nucleolar RNA, C/D box 116-1
IRX4	iroquois homeobox 4
B3GAT3	beta-1,3-glucuronyltransferase 3
GAB2	GRB2 associated binding protein 2
DDX5	DEAD-box helicase 5
FBXO2	F-box protein 2
SNORD116-11	small nucleolar RNA, C/D box 116-11
HDGFL3	HDGF like 3
DHX8	DEAH-box helicase 8
SNORD116-6	small nucleolar RNA, C/D box 116-6
COPS7A	COP9 signalosome subunit 7A
C2CD2L	C2CD2 like
NSDHL	NAD
FARP2	FERM, ARH/RhoGEF and pleckstrin domain protein 2
LCE2B	late cornified envelope 2B
DECR1	2,4-dienoyl-CoA reductase 1
CEP170	centrosomal protein 170
MED24	mediator complex subunit 24
CHMP7	charged multivesicular body protein 7
MAGI2	membrane associated guanylate kinase, WW and PDZ domain containing 2
DEFA6	defensin alpha 6
DEFB1	defensin beta 1
TRIM66	tripartite motif containing 66
SLC25A5-AS1	SLC25A5 antisense RNA 1
PJA2	praja ring finger ubiquitin ligase 2
DFFA	DNA fragmentation factor subunit alpha
BCL2L12	BCL2 like 12
SETDB1	SET domain bifurcated histone lysine methyltransferase 1
SEC24D	SEC24 homolog D, COPII coat complex component
SLC26A8	solute carrier family 26 member 8
FCHSD2	FCH and double SH3 domains 2
TLK1	tousled like kinase 1
TAS2R1	taste 2 receptor member 1
CCM2	CCM2 scaffold protein
TSPAN17	tetraspanin 17
ZBTB39	zinc finger and BTB domain containing 39
TRANK1	tetratricopeptide repeat and ankyrin repeat containing 1
SLC13A4	solute carrier family 13 member 4
FBXO6	F-box protein 6
SMG7	SMG7 nonsense mediated mRNA decay factor
VPS33B	VPS33B late endosome and lysosome associated
TELO2	telomere maintenance 2
CANT1	calcium activated nucleotidase 1
TECPR2	tectonin beta-propeller repeat containing 2
FIG4	FIG4 phosphoinositide 5-phosphatase
IL1RAPL2	interleukin 1 receptor accessory protein like 2
WASHC5	WASH complex subunit 5
FGF20	fibroblast growth factor 20
UBAP2L	ubiquitin associated protein 2 like
ERAL1	Era like 12S mitochondrial rRNA chaperone 1
C7	complement C7
KLHL21	kelch like family member 21
USH1G	USH1 protein network component sans
RBM19	RNA binding motif protein 19
AP5Z1	adaptor related protein complex 5 subunit zeta 1
FGF21	fibroblast growth factor 21
DGUOK	deoxyguanosine kinase
DENND4B	DENN domain containing 4B
DHCR7	7-dehydrocholesterol reductase
TEX101	testis expressed 101
CD300LB	CD300 molecule like family member b
C11orf68	chromosome 11 open reading frame 68
TMCC2	transmembrane and coiled-coil domain family 2
FAM107B	family with sequence similarity 107 member B
SUPT7L	SPT7 like, STAGA complex subunit gamma
CCDC3	coiled-coil domain containing 3
ARNT2	aryl hydrocarbon receptor nuclear translocator 2
GBGT1	globoside alpha-1,3-N-acetylgalactosaminyltransferase 1
NCAPD2	non-SMC condensin I complex subunit D2
MRGPRG	MAS related GPR family member G
LPGAT1	lysophosphatidylglycerol acyltransferase 1
MFN2	mitofusin 2
DLAT	dihydrolipoamide S-acetyltransferase
HELZ	helicase with zinc finger
P2RY14	purinergic receptor P2Y14
DLG4	discs large MAGUK scaffold protein 4
DLX1	distal-less homeobox 1
SESN2	sestrin 2
DLX3	distal-less homeobox 3
XYLB	xylulokinase
MARVELD3	MARVEL domain containing 3
GAPDHS	glyceraldehyde-3-phosphate dehydrogenase, spermatogenic
DMBT1	deleted in malignant brain tumors 1
RFT1	RFT1 homolog
AMMECR1	AMMECR nuclear protein 1
TOP1MT	DNA topoisomerase I mitochondrial
DMP1	dentin matrix acidic phosphoprotein 1
HS3ST3B1	heparan sulfate-glucosamine 3-sulfotransferase 3B1
HS3ST2	heparan sulfate-glucosamine 3-sulfotransferase 2
MVP	major vault protein
FGF19	fibroblast growth factor 19
THRAP3	thyroid hormone receptor associated protein 3
DNASE1L2	deoxyribonuclease 1 like 2
MED12	mediator complex subunit 12
DNASE1L3	deoxyribonuclease 1 like 3
MED13	mediator complex subunit 13
DNASE2	deoxyribonuclease 2, lysosomal
DYNC1H1	dynein cytoplasmic 1 heavy chain 1
CALN1	calneuron 1
FDXACB1	ferredoxin-fold anticodon binding domain containing 1
DYNC1I1	dynein cytoplasmic 1 intermediate chain 1
PCSK9	proprotein convertase subtilisin/kexin type 9
TRPT1	tRNA phosphotransferase 1
DNMT1	DNA methyltransferase 1
FERMT3	FERM domain containing kindlin 3
TRDMT1	tRNA aspartic acid methyltransferase 1
DOP1B	DOP1 leucine zipper like protein B
DNMT3B	DNA methyltransferase 3 beta
FGFBP1	fibroblast growth factor binding protein 1
CPEB2	cytoplasmic polyadenylation element binding protein 2
DOCK2	dedicator of cytokinesis 2
DOK1	docking protein 1
SLC12A6	solute carrier family 12 member 6
DPAGT1	dolichyl-phosphate N-acetylglucosaminephosphotransferase 1
KCNE2	potassium voltage-gated channel subfamily E regulatory subunit 2
DPP4	dipeptidyl peptidase 4
NR2E3	nuclear receptor subfamily 2 group E member 3
NAALADL1	N-acetylated alpha-linked acidic dipeptidase like 1
EVC2	EvC ciliary complex subunit 2
GNPDA1	glucosamine-6-phosphate deaminase 1
ITCH	itchy E3 ubiquitin protein ligase
DRD5	dopamine receptor D5
DRG2	developmentally regulated GTP binding protein 2
ARID3A	AT-rich interaction domain 3A
HDAC6	histone deacetylase 6
MAS1L	MAS1 proto-oncogene like, G protein-coupled receptor
L3MBTL2	L3MBTL histone methyl-lysine binding protein 2
APOA5	apolipoprotein A5
LKAAEAR1	LKAAEAR motif containing 1
LONP2	lon peptidase 2, peroxisomal
MED16	mediator complex subunit 16
EPYC	epiphycan
ARRDC4	arrestin domain containing 4
DSPP	dentin sialophosphoprotein
TAS1R3	taste 1 receptor member 3
DTNA	dystrobrevin alpha
DTYMK	deoxythymidylate kinase
PARP3	poly
HMGXB4	HMG-box containing 4
AMDHD2	amidohydrolase domain containing 2
DUT	deoxyuridine triphosphatase
RANBP9	RAN binding protein 9
DNAJB6	DnaJ heat shock protein family
USP43	ubiquitin specific peptidase 43
SIGLEC14	sialic acid binding Ig like lectin 14
EXOSC1	exosome component 1
TOR1A	torsin family 1 member A
UBA2	ubiquitin like modifier activating enzyme 2
SAE1	SUMO1 activating enzyme subunit 1
MYOZ3	myozenin 3
ABCB6	ATP binding cassette subfamily B member 6
WASHC3	WASH complex subunit 3
ABCC9	ATP binding cassette subfamily C member 9
E2F1	E2F transcription factor 1
KCNK16	potassium two pore domain channel subfamily K member 16
SCAMP2	secretory carrier membrane protein 2
E2F4	E2F transcription factor 4
SCAMP3	secretory carrier membrane protein 3
DESI2	desumoylating isopeptidase 2
EBF1	EBF transcription factor 1
DPP3	dipeptidyl peptidase 3
SNUPN	snurportin 1
HUWE1	HECT, UBA and WWE domain containing E3 ubiquitin protein ligase 1
ECE1	endothelin converting enzyme 1
USH1C	USH1 protein network component harmonin
ECH1	enoyl-CoA hydratase 1
PQBP1	polyglutamine binding protein 1
ST8SIA3	ST8 alpha-N-acetyl-neuraminide alpha-2,8-sialyltransferase 3
NUPR1	nuclear protein 1, transcriptional regulator
ZNRF2	zinc and ring finger 2
UST	uronyl 2-sulfotransferase
ARPC5	actin related protein 2/3 complex subunit 5
PRLH	prolactin releasing hormone
OR10J1	olfactory receptor family 10 subfamily J member 1
ARPC3	actin related protein 2/3 complex subunit 3
LPAR1	lysophosphatidic acid receptor 1
ARPC1B	actin related protein 2/3 complex subunit 1B
SNX29	sorting nexin 29
ZNF691	zinc finger protein 691
TSPAN3	tetraspanin 3
FAM135B	family with sequence similarity 135 member B
TXNDC12	thioredoxin domain containing 12
LOC403312	putative uncharacterized protein MGC39545
TSFM	Ts translation elongation factor, mitochondrial
PLPP6	phospholipid phosphatase 6
CALHM2	calcium homeostasis modulator family member 2
PPIF	peptidylprolyl isomerase F
TRIM10	tripartite motif containing 10
OR8B8	olfactory receptor family 8 subfamily B member 8
SGK2	serum/glucocorticoid regulated kinase 2
LSM12	LSM12 homolog
PREB	prolactin regulatory element binding
HIPK3	homeodomain interacting protein kinase 3
FEM1B	fem-1 homolog B
NARF	nuclear prelamin A recognition factor
SLC17A5	solute carrier family 17 member 5
ACTR1A	actin related protein 1A
MGC70870	C-terminal binding protein 2 pseudogene
POLR1D	RNA polymerase I and III subunit D
CNNM1	cyclin and CBS domain divalent metal cation transport mediator 1
HEYL	hes related family bHLH transcription factor with YRPW motif like
YBX2	Y-box binding protein 2
CHIC2	cysteine rich hydrophobic domain 2
INTS6	integrator complex subunit 6
PDIA6	protein disulfide isomerase family A member 6
EEF2	eukaryotic translation elongation factor 2
TRAP1	TNF receptor associated protein 1
SIDT2	SID1 transmembrane family member 2
OPTN	optineurin
BCAP31	B cell receptor associated protein 31
TIMM10	translocase of inner mitochondrial membrane 10
CD300LD	CD300 molecule like family member d
TTTY12	testis-specific transcript, Y-linked 12
YAF2	YY1 associated factor 2
ARFRP1	ADP ribosylation factor related protein 1
TTTY14	testis-specific transcript, Y-linked 14
MECR	mitochondrial trans-2-enoyl-CoA reductase
TSPAN16	tetraspanin 16
SUGP2	SURP and G-patch domain containing 2
OR11A1	olfactory receptor family 11 subfamily A member 1
TM2D2	TM2 domain containing 2
EBI3	Epstein-Barr virus induced 3
METTL9	methyltransferase like 9
MRO	maestro
RDH11	retinol dehydrogenase 11
HNRNPA3P1	heterogeneous nuclear ribonucleoprotein A3 pseudogene 1
EGR4	early growth response 4
PLXNC1	plexin C1
TRIM28	tripartite motif containing 28
MRPS2	mitochondrial ribosomal protein S2
TTLL2	tubulin tyrosine ligase like 2
PDZK1IP1	PDZK1 interacting protein 1
SBDS	SBDS ribosome maturation factor
EIF2B1	eukaryotic translation initiation factor 2B subunit alpha
ZNF706	zinc finger protein 706
CHST4	carbohydrate sulfotransferase 4
TRIM17	tripartite motif containing 17
WFIKKN2	WAP, follistatin/kazal, immunoglobulin, kunitz and netrin domain containing 2
EIF4EBP1	eukaryotic translation initiation factor 4E binding protein 1
ZNF256	zinc finger protein 256
RLIM	ring finger protein, LIM domain interacting
KRTAP9-3	keratin associated protein 9-3
KCTD3	potassium channel tetramerization domain containing 3
EIF4G1	eukaryotic translation initiation factor 4 gamma 1
TENM1	teneurin transmembrane protein 1
RBM6	RNA binding motif protein 6
PRDM13	PR/SET domain 13
B4GALNT2	beta-1,4-N-acetyl-galactosaminyltransferase 2
ELAVL2	ELAV like RNA binding protein 2
A4GNT	alpha-1,4-N-acetylglucosaminyltransferase
CHML	CHM like Rab escort protein
SCPEP1	serine carboxypeptidase 1
SDF4	stromal cell derived factor 4
ELF2	E74 like ETS transcription factor 2
ALOXE3	arachidonate lipoxygenase 3
LINC00328	long intergenic non-protein coding RNA 328
SRPK3	SRSF protein kinase 3
RNF41	ring finger protein 41
PCOLCE2	procollagen C-endopeptidase enhancer 2
ELF5	E74 like ETS transcription factor 5
CHSY3	chondroitin sulfate synthase 3
OSTF1	osteoclast stimulating factor 1
ELK1	ETS transcription factor ELK1
KRTAP8-1	keratin associated protein 8-1
ALG3	ALG3 alpha-1,3- mannosyltransferase
JPT1	Jupiter microtubule associated homolog 1
SERPINA10	serpin family A member 10
NME6	NME/NM23 nucleoside diphosphate kinase 6
C3orf18	chromosome 3 open reading frame 18
MARK2	microtubule affinity regulating kinase 2
PAN3	poly
KRTAP11-1	keratin associated protein 11-1
EMP3	epithelial membrane protein 3
ADGRE1	adhesion G protein-coupled receptor E1
RIPPLY1	ripply transcriptional repressor 1
RASSF4	Ras association domain family member 4
CTTN	cortactin
TOPORS	TOP1 binding arginine/serine rich protein, E3 ubiquitin ligase
HSD17B14	hydroxysteroid 17-beta dehydrogenase 14
TM2D1	TM2 domain containing 1
DDX39A	DExD-box helicase 39A
NAGPA	N-acetylglucosamine-1-phosphodiester alpha-N-acetylglucosaminidase
TUBD1	tubulin delta 1
ENG	endoglin
ENO1	enolase 1
PLEKHO1	pleckstrin homology domain containing O1
ANGPTL7	angiopoietin like 7
ENO2	enolase 2
FCAMR	Fc alpha and mu receptor
TBL2	transducin beta like 2
VPS13B	vacuolar protein sorting 13 homolog B
PLIN3	perilipin 3
SS18L2	SS18 like 2
RACGAP1P1	Rac GTPase activating protein 1 pseudogene 1
MSLN	mesothelin
ZNF639	zinc finger protein 639
TDRP	testis development related protein
SLC35B1	solute carrier family 35 member B1
EPHA7	EPH receptor A7
DCAF7	DDB1 and CUL4 associated factor 7
EPHA8	EPH receptor A8
CPA4	carboxypeptidase A4
NHLRC1	NHL repeat containing E3 ubiquitin protein ligase 1
ZDHHC2	zinc finger DHHC-type palmitoyltransferase 2
ENPP6	ectonucleotide pyrophosphatase/phosphodiesterase 6
GPHN	gephyrin
RABEPK	Rab9 effector protein with kelch motifs
TACO1	translational activator of cytochrome c oxidase I
ANKRD31	ankyrin repeat domain 31
STX2	syntaxin 2
RAB9B	RAB9B, member RAS oncogene family
SPRY3	sprouty RTK signaling antagonist 3
MTG1	mitochondrial ribosome associated GTPase 1
EPS15	epidermal growth factor receptor pathway substrate 15
IGF2-AS	IGF2 antisense RNA
HCG9	HLA complex group 9
SUMO4	small ubiquitin like modifier 4
SPNS1	SPNS lysolipid transporter 1, lysophospholipid
FAM234A	family with sequence similarity 234 member A
DENND4A	DENN domain containing 4A
ERCC2	ERCC excision repair 2, TFIIH core complex helicase subunit
UBTD2	ubiquitin domain containing 2
IGSF6	immunoglobulin superfamily member 6
SF3B4	splicing factor 3b subunit 4
EYA4	EYA transcriptional coactivator and phosphatase 4
CDK2AP2	cyclin dependent kinase 2 associated protein 2
LOC105369183	uncharacterized LOC105369183
OR7E24	olfactory receptor family 7 subfamily E member 24
CTTNBP2	cortactin binding protein 2
ABI3	ABI family member 3
RAMP1	receptor activity modifying protein 1
KREMEN1	kringle containing transmembrane protein 1
AKAP8	A-kinase anchoring protein 8
PHF20	PHD finger protein 20
VRK3	VRK serine/threonine kinase 3
EMC4	ER membrane protein complex subunit 4
KRTAP13-2	keratin associated protein 13-2
HGH1	HGH1 homolog
EFS	embryonal Fyn-associated substrate
ANKRD39	ankyrin repeat domain 39
RNF148	ring finger protein 148
SIGMAR1	sigma non-opioid intracellular receptor 1
DSCR4	Down syndrome critical region 4
CEP85L	centrosomal protein 85 like
SHISA5	shisa family member 5
LILRB2	leukocyte immunoglobulin like receptor B2
TMEM69	transmembrane protein 69
KRTAP19-5	keratin associated protein 19-5
SF3A1	splicing factor 3a subunit 1
MRPL37	mitochondrial ribosomal protein L37
ESRRA	estrogen related receptor alpha
DNAJA2	DnaJ heat shock protein family
BCKDK	branched chain keto acid dehydrogenase kinase
ESRRB	estrogen related receptor beta
MAEA	macrophage erythroblast attacher, E3 ubiquitin ligase
MARCHF6	membrane associated ring-CH-type finger 6
KATNB1	katanin regulatory subunit B1
EFCAB13	EF-hand calcium binding domain 13
KRTAP21-1	keratin associated protein 21-1
KRTAP20-2	keratin associated protein 20-2
KRTAP22-1	keratin associated protein 22-1
CDKL3	cyclin dependent kinase like 3
MRPL10	mitochondrial ribosomal protein L10
EMILIN2	elastin microfibril interfacer 2
WDR81	WD repeat domain 81
VPS26C	VPS26 endosomal protein sorting factor C
TCIRG1	T cell immune regulator 1, ATPase H+ transporting V0 subunit a3
BET1L	Bet1 golgi vesicular membrane trafficking protein like
RTN3	reticulon 3
EVI2B	ecotropic viral integration site 2B
DNAJC27	DnaJ heat shock protein family
C8orf48	chromosome 8 open reading frame 48
EWSR1	EWS RNA binding protein 1
KLHL41	kelch like family member 41
TLR7	toll like receptor 7
SSX7	SSX family member 7
SIRPB1	signal regulatory protein beta 1
AKR1A1	aldo-keto reductase family 1 member A1
EMC8	ER membrane protein complex subunit 8
DLG2	discs large MAGUK scaffold protein 2
GMIP	GEM interacting protein
GMPR2	guanosine monophosphate reductase 2
OR2H1	olfactory receptor family 2 subfamily H member 1
CD320	CD320 molecule
RFX8	regulatory factor X8
TMEM222	transmembrane protein 222
PCGF3	polycomb group ring finger 3
SLC15A3	solute carrier family 15 member 3
F2	coagulation factor II, thrombin
TIMMDC1	translocase of inner mitochondrial membrane domain containing 1
GCNT4	glucosaminyl
F2R	coagulation factor II thrombin receptor
TFG	trafficking from ER to golgi regulator
PKDREJ	polycystin family receptor for egg jelly
CCL26	C-C motif chemokine ligand 26
ZDHHC3	zinc finger DHHC-type palmitoyltransferase 3
F5	coagulation factor V
ABCA7	ATP binding cassette subfamily A member 7
F7	coagulation factor VII
ARMCX1	armadillo repeat containing X-linked 1
TLR8	toll like receptor 8
WARS2	tryptophanyl tRNA synthetase 2, mitochondrial
SLC25A37	solute carrier family 25 member 37
ENKD1	enkurin domain containing 1
NME8	NME/NM23 family member 8
NPM3	nucleophosmin/nucleoplasmin 3
NPM2	nucleophosmin/nucleoplasmin 2
WAC	WW domain containing adaptor with coiled-coil
FABP3	fatty acid binding protein 3
HMG20A	high mobility group 20A
SPG21	SPG21 abhydrolase domain containing, maspardin
ZNF585B	zinc finger protein 585B
SYCE2	synaptonemal complex central element protein 2
FABP7	fatty acid binding protein 7
CHST13	carbohydrate sulfotransferase 13
MICU1	mitochondrial calcium uptake 1
SPTBN5	spectrin beta, non-erythrocytic 5
TMEM132C	transmembrane protein 132C
TUBA1B	tubulin alpha 1b
FAH	fumarylacetoacetate hydrolase
SPATA45	spermatogenesis associated 45
BPTF	bromodomain PHD finger transcription factor
PRAM1	PML-RARA regulated adaptor molecule 1
FANCF	FA complementation group F
ZBTB7A	zinc finger and BTB domain containing 7A
TUBB4A	tubulin beta 4A class IVa
FARSA	phenylalanyl-tRNA synthetase subunit alpha
FASN	fatty acid synthase
KRT76	keratin 76
FBP1	fructose-bisphosphatase 1
SNORA68	small nucleolar RNA, H/ACA box 68
FCAR	Fc alpha receptor
HMCN2	hemicentin 2
FCER1G	Fc epsilon receptor Ig
CHST15	carbohydrate sulfotransferase 15
SNORD61	small nucleolar RNA, C/D box 61
ZNRF3	zinc and ring finger 3
UBR5	ubiquitin protein ligase E3 component n-recognin 5
FCGR3A	Fc gamma receptor IIIa
MYCNOS	MYCN opposite strand
BASP1	brain abundant membrane attached signal protein 1
RAPGEF3	Rap guanine nucleotide exchange factor 3
FCN1	ficolin 1
FCN2	ficolin 2
YAP1	Yes1 associated transcriptional regulator
LINC02692	long intergenic non-protein coding RNA 2692
FDFT1	farnesyl-diphosphate farnesyltransferase 1
SBSPON	somatomedin B and thrombospondin type 1 domain containing
SNX7	sorting nexin 7
FDPS	farnesyl diphosphate synthase
ZNF644	zinc finger protein 644
PRMT5	protein arginine methyltransferase 5
CRLF3	cytokine receptor like factor 3
CSAD	cysteine sulfinic acid decarboxylase
CD2BP2	CD2 cytoplasmic tail binding protein 2
FDX1	ferredoxin 1
NAF1	nuclear assembly factor 1 ribonucleoprotein
SEC24B	SEC24 homolog B, COPII coat complex component
FECH	ferrochelatase
CFDP1	craniofacial development protein 1
TRPV2	transient receptor potential cation channel subfamily V member 2
FES	FES proto-oncogene, tyrosine kinase
FGA	fibrinogen alpha chain
FGB	fibrinogen beta chain
ASCC2	activating signal cointegrator 1 complex subunit 2
IFI30	IFI30 lysosomal thiol reductase
KRTAP5-1	keratin associated protein 5-1
C19orf44	chromosome 19 open reading frame 44
TRAPPC4	trafficking protein particle complex subunit 4
PPME1	protein phosphatase methylesterase 1
LOXL4	lysyl oxidase like 4
FGF5	fibroblast growth factor 5
MCRS1	microspherule protein 1
FGF11	fibroblast growth factor 11
MYH16	myosin heavy chain 16 pseudogene
ACAA2	acetyl-CoA acyltransferase 2
PPIE	peptidylprolyl isomerase E
BIN2	bridging integrator 2
CHD6	chromodomain helicase DNA binding protein 6
TOMM40	translocase of outer mitochondrial membrane 40
FGFR1	fibroblast growth factor receptor 1
GPC5	glypican 5
GPNMB	glycoprotein nmb
CTC-338M12.4	uncharacterized LOC101928649
FGG	fibrinogen gamma chain
FGL1	fibrinogen like 1
FH	fumarate hydratase
CAMSAP1	calmodulin regulated spectrin associated protein 1
FST	follistatin
DDX41	DEAD-box helicase 41
TIMM44	translocase of inner mitochondrial membrane 44
SUCO	SUN domain containing ossification factor
PFDN6	prefoldin subunit 6
FKBP1A	FKBP prolyl isomerase 1A
TADA3	transcriptional adaptor 3
LOC101928697	Putative uncharacterized protein LOC645739
ANAPC7	anaphase promoting complex subunit 7
TRIM38	tripartite motif containing 38
FKBP2	FKBP prolyl isomerase 2
MEX3B	mex-3 RNA binding family member B
FAM8A1	family with sequence similarity 8 member A1
VGLL1	vestigial like family member 1
FOXG1	forkhead box G1
SEC23B	SEC23 homolog B, COPII coat complex component
MIEF2	mitochondrial elongation factor 2
RNF138	ring finger protein 138
CAP2	cyclase associated actin cytoskeleton regulatory protein 2
CAP1	cyclase associated actin cytoskeleton regulatory protein 1
CREB3	cAMP responsive element binding protein 3
STEAP1	STEAP family member 1
ARAP1	ArfGAP with RhoGAP domain, ankyrin repeat and PH domain 1
OPLAH	5-oxoprolinase, ATP-hydrolysing
ARAP2	ArfGAP with RhoGAP domain, ankyrin repeat and PH domain 2
WDR24	WD repeat domain 24
SPATC1L	spermatogenesis and centriole associated 1 like
FOXL1	forkhead box L1
VAT1	vesicle amine transport 1
ZMYND15	zinc finger MYND-type containing 15
CARM1	coactivator associated arginine methyltransferase 1
RHCG	Rh family C glycoprotein
C2orf16	chromosome 2 open reading frame 16
FOXS1	forkhead box S1
SEMA6C	semaphorin 6C
SFMBT1	Scm like with four mbt domains 1
FOXO3	forkhead box O3
TRAF7	TNF receptor associated factor 7
UBE2J1	ubiquitin conjugating enzyme E2 J1
FLII	FLII actin remodeling protein
FLNA	filamin A
RHBDD1	rhomboid domain containing 1
FLNB	filamin B
FLOT2	flotillin 2
DCDC2	doublecortin domain containing 2
ZDHHC18	zinc finger DHHC-type palmitoyltransferase 18
RTL6	retrotransposon Gag like 6
ANKFY1	ankyrin repeat and FYVE domain containing 1
ZNF211	zinc finger protein 211
FMO3	flavin containing dimethylaniline monoxygenase 3
FMO4	flavin containing dimethylaniline monoxygenase 4
NUDT14	nudix hydrolase 14
KAT5	lysine acetyltransferase 5
HYOU1	hypoxia up-regulated 1
CAMKK1	calcium/calmodulin dependent protein kinase kinase 1
SPOUT1	SPOUT domain containing methyltransferase 1
FNTA	farnesyltransferase, CAAX box, alpha
FBXW9	F-box and WD repeat domain containing 9
ATG7	autophagy related 7
RTCB	RNA 2',3'-cyclic phosphate and 5'-OH ligase
ZNRD2	zinc ribbon domain containing 2
PSMG3	proteasome assembly chaperone 3
NELFCD	negative elongation factor complex member C/D
PTF1A	pancreas associated transcription factor 1a
C9orf64	Q-nucleotide N-glycosylase 1
CHCHD5	coiled-coil-helix-coiled-coil-helix domain containing 5
DCTN2	dynactin subunit 2
ANP32B	acidic nuclear phosphoprotein 32 family member B
HIKESHI	heat shock protein nuclear import factor hikeshi
NOA1	nitric oxide associated 1
PROCR	protein C receptor
RTF2	replication termination factor 2
TM9SF1	transmembrane 9 superfamily member 1
FPGS	folylpolyglutamate synthase
FPR1	formyl peptide receptor 1
FPR2	formyl peptide receptor 2
FPR3	formyl peptide receptor 3
TMEM79	transmembrane protein 79
RNF135	ring finger protein 135
EIF1AD	eukaryotic translation initiation factor 1A domain containing
PRXL2A	peroxiredoxin like 2A
ARFGEF2	ADP ribosylation factor guanine nucleotide exchange factor 2
PRNT	prion locus lncRNA, testis expressed
TMEM138	transmembrane protein 138
WDR83	WD repeat domain 83
AKAP3	A-kinase anchoring protein 3
SLU7	SLU7 homolog, splicing factor
LMNTD2	lamin tail domain containing 2
TRMO	tRNA methyltransferase O
UQCC2	ubiquinol-cytochrome c reductase complex assembly factor 2
CHCHD6	coiled-coil-helix-coiled-coil-helix domain containing 6
CCT7	chaperonin containing TCP1 subunit 7
CCT4	chaperonin containing TCP1 subunit 4
PYM1	PYM homolog 1, exon junction complex associated factor
NUDT22	nudix hydrolase 22
ACOT1	acyl-CoA thioesterase 1
PDCD2L	programmed cell death 2 like
LINGO2	leucine rich repeat and Ig domain containing 2
VPS25	vacuolar protein sorting 25 homolog
MON1A	MON1 homolog A, secretory trafficking associated
MAB21L2	mab-21 like 2
TXNRD2	thioredoxin reductase 2
SIRT7	sirtuin 7
FXN	frataxin
SIRT6	sirtuin 6
CINP	cyclin dependent kinase 2 interacting protein
RPS2P32	ribosomal protein S2 pseudogene 32
PRPF8	pre-mRNA processing factor 8
C9orf163	chromosome 9 putative open reading frame 163
SARNP	SAP domain containing ribonucleoprotein
ZBED3	zinc finger BED-type containing 3
AHSA1	activator of HSP90 ATPase activity 1
HVCN1	hydrogen voltage gated channel 1
SEC22A	SEC22 homolog A, vesicle trafficking protein
MAMDC4	MAM domain containing 4
CDC42EP3	CDC42 effector protein 3
MBIP	MAP3K12 binding inhibitory protein 1
SH2B2	SH2B adaptor protein 2
LCN6	lipocalin 6
PCGF5	polycomb group ring finger 5
EML3	EMAP like 3
TBL3	transducin beta like 3
C5orf47	chromosome 5 open reading frame 47
TMEM101	transmembrane protein 101
CCDC197	coiled-coil domain containing 197
RNF11	ring finger protein 11
TRUB2	TruB pseudouridine synthase family member 2
ERLIN1	ER lipid raft associated 1
GDE1	glycerophosphodiester phosphodiesterase 1
HPS3	HPS3 biogenesis of lysosomal organelles complex 2 subunit 1
FETUB	fetuin B
RBCK1	RANBP2-type and C3HC4-type zinc finger containing 1
TGOLN2	trans-golgi network protein 2
LOC105377596	uncharacterized LOC105377596
TRIM16	tripartite motif containing 16
PIAS4	protein inhibitor of activated STAT 4
TAF6L	TATA-box binding protein associated factor 6 like
CNPPD1	cyclin Pas1/PHO80 domain containing 1
POSTN	periostin
RASL10A	RAS like family 10 member A
BEX3	brain expressed X-linked 3
RGS14	regulator of G protein signaling 14
PPARGC1B	PPARG coactivator 1 beta
OR6V1	olfactory receptor family 6 subfamily V member 1
S100A7A	S100 calcium binding protein A7A
IGF2BP3	insulin like growth factor 2 mRNA binding protein 3
ATP6V1H	ATPase H+ transporting V1 subunit H
ATP2C1	ATPase secretory pathway Ca2+ transporting 1
HOOK3	hook microtubule tethering protein 3
PRELID3A	PRELI domain containing 3A
ACAD8	acyl-CoA dehydrogenase family member 8
MTX2	metaxin 2
NOX1	NADPH oxidase 1
YKT6	YKT6 v-SNARE homolog
SIGLEC7	sialic acid binding Ig like lectin 7
TRMT2A	tRNA methyltransferase 2 homolog A
TAF9B	TATA-box binding protein associated factor 9b
CELF1	CUGBP Elav-like family member 1
G6PC3	glucose-6-phosphatase catalytic subunit 3
UBE2D4	ubiquitin conjugating enzyme E2 D4
PELP1	proline, glutamate and leucine rich protein 1
SND1	staphylococcal nuclease and tudor domain containing 1
CLEC4D	C-type lectin domain family 4 member D
CTCF	CCCTC-binding factor
FARS2	phenylalanyl-tRNA synthetase 2, mitochondrial
MTOR	mechanistic target of rapamycin kinase
CGRRF1	cell growth regulator with ring finger domain 1
OR1Q1	olfactory receptor family 1 subfamily Q member 1
CSPG5	chondroitin sulfate proteoglycan 5
DHRS7	dehydrogenase/reductase 7
TTLL11	tubulin tyrosine ligase like 11
ANKRD1	ankyrin repeat domain 1
FRZB	frizzled related protein
GNB5	G protein subunit beta 5
NSG1	neuronal vesicle trafficking associated 1
EBP	EBP cholestenol delta-isomerase
DLL3	delta like canonical Notch ligand 3
TMBIM4	transmembrane BAX inhibitor motif containing 4
YPEL5	yippee like 5
PNMA2	PNMA family member 2
BPIFB4	BPI fold containing family B member 4
TIMM50	translocase of inner mitochondrial membrane 50
FTH1P3	ferritin heavy chain 1 pseudogene 3
GMEB1	glucocorticoid modulatory element binding protein 1
LYPD3	LY6/PLAUR domain containing 3
CDK5RAP1	CDK5 regulatory subunit associated protein 1
CNPY3	canopy FGF signaling regulator 3
PEDS1-UBE2V1	PEDS1-UBE2V1 readthrough
STYXL1	serine/threonine/tyrosine interacting like 1
MRGPRX2	MAS related GPR family member X2
FKBP7	FKBP prolyl isomerase 7
FTL	ferritin light chain
PROK1	prokineticin 1
IGFL4	IGF like family member 4
CACNG4	calcium voltage-gated channel auxiliary subunit gamma 4
ZNF528	zinc finger protein 528
SARAF	store-operated calcium entry associated regulatory factor
FUCA1	alpha-L-fucosidase 1
HHIPL1	HHIP like 1
FUCA2	alpha-L-fucosidase 2
FUS	FUS RNA binding protein
CLUL1	clusterin like 1
FUT3	fucosyltransferase 3
SYVN1	synoviolin 1
EIF2AK1	eukaryotic translation initiation factor 2 alpha kinase 1
ZNF333	zinc finger protein 333
MGAT4EP	MGAT4 family member E, pseudogene
ZNF512	zinc finger protein 512
NUDC	nuclear distribution C, dynein complex regulator
PHYHIPL	phytanoyl-CoA 2-hydroxylase interacting protein like
L3MBTL3	L3MBTL histone methyl-lysine binding protein 3
G6PD	glucose-6-phosphate dehydrogenase
CPSF3	cleavage and polyadenylation specific factor 3
ZMAT1	zinc finger matrin-type 1
TRAPPC2L	trafficking protein particle complex subunit 2L
HECA	hdc homolog, cell cycle regulator
FBN3	fibrillin 3
XRCC6	X-ray repair cross complementing 6
GAA	alpha glucosidase
NLK	nemo like kinase
AFF4	ALF transcription elongation factor 4
GRIK1-AS2	GRIK1 antisense RNA 2
ACSL5	acyl-CoA synthetase long chain family member 5
CYTH4	cytohesin 4
MAP3K2	mitogen-activated protein kinase kinase kinase 2
CYB5R1	cytochrome b5 reductase 1
MASP2	MBL associated serine protease 2
KIF1C	kinesin family member 1C
GABRA4	gamma-aminobutyric acid type A receptor subunit alpha4
FTSJ3	FtsJ RNA 2'-O-methyltransferase 3
CHL1	cell adhesion molecule L1 like
GABRB3	gamma-aminobutyric acid type A receptor subunit beta3
CIDEB	cell death inducing DFFA like effector b
GABRG2	gamma-aminobutyric acid type A receptor subunit gamma2
CAB39	calcium binding protein 39
FAM184B	family with sequence similarity 184 member B
GABRR2	gamma-aminobutyric acid type A receptor subunit rho2
DNAJB11	DnaJ heat shock protein family
POLR3K	RNA polymerase III subunit K
PLK2	polo like kinase 2
WBP11	WW domain binding protein 11
ZNF777	zinc finger protein 777
TMEM169	transmembrane protein 169
FAM120B	family with sequence similarity 120B
ZMYND11	zinc finger MYND-type containing 11
GAK	cyclin G associated kinase
UPB1	beta-ureidopropionase 1
GALC	galactosylceramidase
MSRB1	methionine sulfoxide reductase B1
GALE	UDP-galactose-4-epimerase
RAPGEF6	Rap guanine nucleotide exchange factor 6
GALK1	galactokinase 1
NAAA	N-acylethanolamine acid amidase
GALR1	galanin receptor 1
GALNS	galactosamine
WWOX	WW domain containing oxidoreductase
ARID4B	AT-rich interaction domain 4B
PRELID1	PRELI domain containing 1
GALNT2	polypeptide N-acetylgalactosaminyltransferase 2
SPANXN2	SPANX family member N2
GAMT	guanidinoacetate N-methyltransferase
GHDC	GH3 domain containing
DCTN5	dynactin subunit 5
SLC39A1	solute carrier family 39 member 1
CNFN	cornifelin
CIB3	calcium and integrin binding family member 3
ERAP1	endoplasmic reticulum aminopeptidase 1
TMEM8B	transmembrane protein 8B
SIGLEC9	sialic acid binding Ig like lectin 9
SIGLEC8	sialic acid binding Ig like lectin 8
GJB6	gap junction protein beta 6
STK26	serine/threonine kinase 26
IL17B	interleukin 17B
ENTR1	endosome associated trafficking regulator 1
LINC01547	long intergenic non-protein coding RNA 1547
GARS1	glycyl-tRNA synthetase 1
LRRC37A6P	leucine rich repeat containing 37 member A6, pseudogene
CPLX2	complexin 2
SPINT3	serine peptidase inhibitor, Kunitz type 3
OTOP2	otopetrin 2
FRS2	fibroblast growth factor receptor substrate 2
C5AR2	complement C5a receptor 2
OR7E14P	olfactory receptor family 7 subfamily E member 14 pseudogene
GATA6	GATA binding protein 6
OR7E13P	olfactory receptor family 7 subfamily E member 13 pseudogene
GBA	glucosylceramidase beta 1
SLC38A5	solute carrier family 38 member 5
NEU3	neuraminidase 3
GBX2	gastrulation brain homeobox 2
SLC12A8	solute carrier family 12 member 8
GCHFR	GTP cyclohydrolase I feedback regulator
GCKR	glucokinase regulator
GCNT1	glucosaminyl
SAXO1	stabilizer of axonemal microtubules 1
TUBGCP2	tubulin gamma complex associated protein 2
GNPTG	N-acetylglucosamine-1-phosphate transferase subunit gamma
TUBGCP4	tubulin gamma complex associated protein 4
SERP1	stress associated endoplasmic reticulum protein 1
PPP1R13L	protein phosphatase 1 regulatory subunit 13 like
GPKOW	G-patch domain and KOW motifs
RUVBL2	RuvB like AAA ATPase 2
ADA2	adenosine deaminase 2
GDI1	GDP dissociation inhibitor 1
CYP46A1	cytochrome P450 family 46 subfamily A member 1
LILRB1	leukocyte immunoglobulin like receptor B1
CHMP2A	charged multivesicular body protein 2A
SH2D4B	SH2 domain containing 4B
SESN1	sestrin 1
GDNF	glial cell derived neurotrophic factor
SLC26A1	solute carrier family 26 member 1
AHDC1	AT-hook DNA binding motif containing 1
GFAP	glial fibrillary acidic protein
PDCD4	programmed cell death 4
GFRA1	GDNF family receptor alpha 1
GFRA2	GDNF family receptor alpha 2
USP19	ubiquitin specific peptidase 19
CD300C	CD300c molecule
FFAR4	free fatty acid receptor 4
GGTA1	glycoprotein alpha-galactosyltransferase 1
CUEDC1	CUE domain containing 1
ZNF295-AS1	ZNF295 antisense RNA 1
CC2D2B	coiled-coil and C2 domain containing 2B
SHKBP1	SH3KBP1 binding protein 1
KCNK18	potassium two pore domain channel subfamily K member 18
CBLIF	cobalamin binding intrinsic factor
NT5C1A	5'-nucleotidase, cytosolic IA
ST6GAL2	ST6 beta-galactoside alpha-2,6-sialyltransferase 2
SLC9B1	solute carrier family 9 member B1
GJA8	gap junction protein alpha 8
CPSF4	cleavage and polyadenylation specific factor 4
LOC101928068	uncharacterized LOC101928068
XKR3	XK related 3
VENTX	VENT homeobox
BLCAP	BLCAP apoptosis inducing factor
TRAFD1	TRAF-type zinc finger domain containing 1
PNPLA6	patatin like phospholipase domain containing 6
SMPDL3B	sphingomyelin phosphodiesterase acid like 3B
GLA	galactosidase alpha
GLB1	galactosidase beta 1
EDAR	ectodysplasin A receptor
ZNF544	zinc finger protein 544
APEX2	apurinic/apyrimidinic endodeoxyribonuclease 2
RBMS3	RNA binding motif single stranded interacting protein 3
DGAT2	diacylglycerol O-acyltransferase 2
MOCS3	molybdenum cofactor synthesis 3
RNPS1	RNA binding protein with serine rich domain 1
EBPL	EBP like
GLE1	GLE1 RNA export mediator
DBF4	DBF4 zinc finger
GLG1	golgi glycoprotein 1
GLYR1	glyoxylate reductase 1 homolog
MORF4L1	mortality factor 4 like 1
EHD1	EH domain containing 1
GLUD2	glutamate dehydrogenase 2
ZNF483	zinc finger protein 483
FAM126A	hyccin PI4KA lipid kinase complex subunit 1
ZNF347	zinc finger protein 347
PRSS21	serine protease 21
TNRC6A	trinucleotide repeat containing adaptor 6A
KDELR1	KDEL endoplasmic reticulum protein retention receptor 1
RPS6KA6	ribosomal protein S6 kinase A6
CARD6	caspase recruitment domain family member 6
SLC9A7	solute carrier family 9 member A7
KDM2B	lysine demethylase 2B
GM2A	ganglioside GM2 activator
ACCS	1-aminocyclopropane-1-carboxylate synthase homolog
PDIA5	protein disulfide isomerase family A member 5
UBE2S	ubiquitin conjugating enzyme E2 S
GMDS	GDP-mannose 4,6-dehydratase
PRPF19	pre-mRNA processing factor 19
OS9	OS9 endoplasmic reticulum lectin
YDJC	YdjC chitooligosaccharide deacetylase homolog
RRP7A	ribosomal RNA processing 7 homolog A
PPP1R9B	protein phosphatase 1 regulatory subunit 9B
RABGEF1	RAB guanine nucleotide exchange factor 1
TMED2	transmembrane p24 trafficking protein 2
GNA11	G protein subunit alpha 11
LMAN2	lectin, mannose binding 2
GNA12	G protein subunit alpha 12
TMEM97	transmembrane protein 97
GNAI2	G protein subunit alpha i2
TOR1B	torsin family 1 member B
ACOT2	acyl-CoA thioesterase 2
MCAT	malonyl-CoA-acyl carrier protein transacylase
LOXL3	lysyl oxidase like 3
RAB40B	RAB40B, member RAS oncogene family
GNAL	G protein subunit alpha L
GJA10	gap junction protein alpha 10
DESI1	desumoylating isopeptidase 1
ABHD1	abhydrolase domain containing 1
CREB3L3	cAMP responsive element binding protein 3 like 3
MYO18B	myosin XVIIIB
GNB1	G protein subunit beta 1
GTPBP3	GTP binding protein 3, mitochondrial
GNB3	G protein subunit beta 3
CLP1	cleavage factor polyribonucleotide kinase subunit 1
GNG5	G protein subunit gamma 5
COPS6	COP9 signalosome subunit 6
CENATAC	centrosomal AT-AC splicing factor
LNX1	ligand of numb-protein X 1
GCN1	GCN1 activator of EIF2AK4
GNGT2	G protein subunit gamma transducin 2
HNRNPLL	heterogeneous nuclear ribonucleoprotein L like
HDGFL2	HDGF like 2
GNRH1	gonadotropin releasing hormone 1
IMMT	inner membrane mitochondrial protein
GNRH2	gonadotropin releasing hormone 2
LILRB5	leukocyte immunoglobulin like receptor B5
WDFY3-AS2	WDFY3 antisense RNA 2
GNS	glucosamine
SF3B2	splicing factor 3b subunit 2
GOLGA1	golgin A1
PIGO	phosphatidylinositol glycan anchor biosynthesis class O
UBE2Q2	ubiquitin conjugating enzyme E2 Q2
GOLGA3	golgin A3
GOT1	glutamic-oxaloacetic transaminase 1
GOT2	glutamic-oxaloacetic transaminase 2
SLC27A4	solute carrier family 27 member 4
CLEC12B	C-type lectin domain family 12 member B
LILRB4	leukocyte immunoglobulin like receptor B4
FAM167B	family with sequence similarity 167 member B
GPC1	glypican 1
GLIPR1	GLI pathogenesis related 1
GPD1	glycerol-3-phosphate dehydrogenase 1
TMSB15A	thymosin beta 15A
GPI	glucose-6-phosphate isomerase
KDELR2	KDEL endoplasmic reticulum protein retention receptor 2
SNRNP27	small nuclear ribonucleoprotein U4/U6.U5 subunit 27
TDRKH	tudor and KH domain containing
NPBWR1	neuropeptides B and W receptor 1
LILRA1	leukocyte immunoglobulin like receptor A1
DUSP18	dual specificity phosphatase 18
MORC2-AS1	MORC2 antisense RNA 1
LILRA3	leukocyte immunoglobulin like receptor A3
LILRA2	leukocyte immunoglobulin like receptor A2
CCDC184	coiled-coil domain containing 184
GPR15	G protein-coupled receptor 15
RAB31	RAB31, member RAS oncogene family
ADAP1	ArfGAP with dual PH domains 1
RIPK3	receptor interacting serine/threonine kinase 3
C22orf42	chromosome 22 open reading frame 42
TRIM51	tripartite motif-containing 51
MPV17L2	MPV17 mitochondrial inner membrane protein like 2
ADRM1	ADRM1 26S proteasome ubiquitin receptor
CBLL2	Cbl proto-oncogene like 2
TOR2A	torsin family 2 member A
HOXB-AS3	HOXB cluster antisense RNA 3
C10orf67	chromosome 10 open reading frame 67
GPR37	G protein-coupled receptor 37
OGFR	opioid growth factor receptor
ZPBP	zona pellucida binding protein
HDHD5	haloacid dehalogenase like hydrolase domain containing 5
KMT5A	lysine methyltransferase 5A
ABHD2	abhydrolase domain containing 2, acylglycerol lipase
FFAR2	free fatty acid receptor 2
WWP2	WW domain containing E3 ubiquitin protein ligase 2
GRK4	G protein-coupled receptor kinase 4
GRK6	G protein-coupled receptor kinase 6
GPS1	G protein pathway suppressor 1
CYB561D2	cytochrome b561 family member D2
GPX2	glutathione peroxidase 2
C19orf48	chromosome 19 open reading frame 48, pseudogene
GPX5	glutathione peroxidase 5
TRIM31	tripartite motif containing 31
MFSD9	major facilitator superfamily domain containing 9
GRB2	growth factor receptor bound protein 2
ZBTB47	zinc finger and BTB domain containing 47
GRB10	growth factor receptor bound protein 10
DNAJB4	DnaJ heat shock protein family
PERM1	PPARGC1 and ESRR induced regulator, muscle 1
RAPGEF1	Rap guanine nucleotide exchange factor 1
TWIST2	twist family bHLH transcription factor 2
GRIA4	glutamate ionotropic receptor AMPA type subunit 4
ADAM29	ADAM metallopeptidase domain 29
PARD3B	par-3 family cell polarity regulator beta
GRN	granulin precursor
GRIK2	glutamate ionotropic receptor kainate type subunit 2
WDR5	WD repeat domain 5
GRIK3	glutamate ionotropic receptor kainate type subunit 3
B3GNT7	UDP-GlcNAc:betaGal beta-1,3-N-acetylglucosaminyltransferase 7
GRIK5	glutamate ionotropic receptor kainate type subunit 5
LMNB2	lamin B2
PRSS23	serine protease 23
GRINA	glutamate ionotropic receptor NMDA type subunit associated protein 1
HNRNPUL1	heterogeneous nuclear ribonucleoprotein U like 1
ADTRP	androgen dependent TFPI regulating protein
PHETA2	PH domain containing endocytic trafficking adaptor 2
FREM3	FRAS1 related extracellular matrix 3
KRT79	keratin 79
NFAM1	NFAT activating protein with ITAM motif 1
ZNF496	zinc finger protein 496
ZNF354B	zinc finger protein 354B
LINC01089	long intergenic non-protein coding RNA 1089
LINC00525	long intergenic non-protein coding RNA 525
TRIM52	tripartite motif containing 52
GLIS3-AS1	GLIS3 antisense RNA 1
GSK3A	glycogen synthase kinase 3 alpha
ZXDB	zinc finger X-linked duplicated B
POLR3A	RNA polymerase III subunit A
GSR	glutathione-disulfide reductase
CLASRP	CLK4 associating serine/arginine rich protein
GSS	glutathione synthetase
ZNF503	zinc finger protein 503
CAPN11	calpain 11
SLCO1B7	solute carrier organic anion transporter family member 1B7
GSTM3	glutathione S-transferase mu 3
HAVCR2	hepatitis A virus cellular receptor 2
IL1RAPL1	interleukin 1 receptor accessory protein like 1
PKIG	cAMP-dependent protein kinase inhibitor gamma
ZC3H10	zinc finger CCCH-type containing 10
GSTZ1	glutathione S-transferase zeta 1
HHLA3	HERV-H LTR-associating 3
ZBTB49	zinc finger and BTB domain containing 49
CORO1A	coronin 1A
WDR45	WD repeat domain 45
FICD	FIC domain protein adenylyltransferase
AIFM2	apoptosis inducing factor mitochondria associated 2
AP4S1	adaptor related protein complex 4 subunit sigma 1
GTF2F1	general transcription factor IIF subunit 1
ZDHHC12	zinc finger DHHC-type palmitoyltransferase 12
PTP4A3	protein tyrosine phosphatase 4A3
ERG28	ergosterol biosynthesis 28 homolog
ZSCAN10	zinc finger and SCAN domain containing 10
NUDT5	nudix hydrolase 5
MIGA2	mitoguardin 2
LINGO1	leucine rich repeat and Ig domain containing 1
GTF3C1	general transcription factor IIIC subunit 1
TBRG1	transforming growth factor beta regulator 1
GTF3C2	general transcription factor IIIC subunit 2
GUCA1B	guanylate cyclase activator 1B
NFATC2IP	nuclear factor of activated T cells 2 interacting protein
GUCA2A	guanylate cyclase activator 2A
GUCA2B	guanylate cyclase activator 2B
RTL1	retrotransposon Gag like 1
AOPEP	aminopeptidase O
FAM136A	family with sequence similarity 136 member A
TREH	trehalase
NAPRT	nicotinate phosphoribosyltransferase
SLC2A6	solute carrier family 2 member 6
GUSB	glucuronidase beta
GYG1	glycogenin 1
FAM222A	family with sequence similarity 222 member A
[truncated: 2,545 more rows]
